# Supplementary material for: Measuring the potential of individual airports for pandemic spread over the world airline network
Source: BMC Infect Dis. 2016 Feb 9;16:70. doi: 10.1186/s12879-016-1350-4 (PMC4746766; doi:10.1186/s12879-016-1350-4)
Supplement: Supplementary file 2 — Airport AEF values. This CSV file gives the AEF of the airports as calculated and used in the current study. Airports are indexed by IATA code, and also by city and country. AEF values are normalized to the range 0,100. (CSV 131 kb) [file 12879_2016_1350_MOESM2_ESM.csv]

IATAcode	City	Country	AEF
FRA	Frankfurt	Germany	100
AMS	Amsterdam	Netherlands	99.446821378222
CDG	Paris	France	97.3299391597929
IST	Istanbul	Turkey	97.847599594175
ATL	Atlanta	United States	94.8312172186952
ORD	Chicago	United States	90.5728863203701
MUC	Munich	Germany	95.687015829793
PEK	Beijing	China	96.9874503401176
BCN	Barcelona	Spain	97.0406161152117
LGW	London	United Kingdom	94.951441151756
DME	Moscow	Russia	95.6964192243208
FCO	Rome	Italy	95.3893108672562
DFW	Dallas-Fort Worth	United States	87.8375095729588
DXB	Dubai	United Arab Emirates	95.323010206171
JFK	New York	United States	91.4898815706342
LHR	London	United Kingdom	92.0388311973455
MAD	Madrid	Spain	92.2921624257149
DEN	Denver	United States	89.6854354801322
IAH	Houston	United States	85.5647486407453
ZRH	Zurich	Switzerland	92.5183512749056
EWR	Newark	United States	88.5907243454865
DUS	Duesseldorf	Germany	92.6762343216318
MAN	Manchester	United Kingdom	91.5616350627436
YYZ	Toronto	Canada	89.6716602319796
VIE	Vienna	Austria	92.5557314800701
PMI	Palma de Mallorca	Spain	93.3747711535657
LAX	Los Angeles	United States	88.9281400353227
DUB	Dublin	Ireland	89.9049108191509
BRU	Brussels	Belgium	89.3163354655547
PVG	Shanghai	China	91.0007657847155
SVO	Moscow	Russia	92.3106465136381
CPH	Copenhagen	Denmark	91.2117860848169
STN	London	United Kingdom	94.1849845844222
ICN	Seoul	South Korea	90.2833403567735
CLT	Charlotte	United States	89.3340722996904
MXP	Milano	Italy	89.1991529122993
CAN	Guangzhou	China	89.4880319732608
IAD	Washington	United States	83.5454916742776
HKG	Hong Kong	Hong Kong	88.8491336878594
DTW	Detroit	United States	83.9536424638793
MIA	Miami	United States	85.7215165293404
MSP	Minneapolis	United States	83.2657751717261
OSL	Oslo	Norway	89.470986088778
LAS	Las Vegas	United States	85.935246582762
PHL	Philadelphia	United States	84.983897151243
BKK	Bangkok	Thailand	86.4836963275036
TXL	Berlin	Germany	89.1601334166613
LED	St. Petersburg	Russia	89.8504374815218
AGP	Malaga	Spain	89.4633963129395
SIN	Singapore	Singapore	86.8225458670364
ARN	Stockholm	Sweden	87.1994815041757
PRG	Prague	Czech Republic	87.095226045596
DOH	Doha	Qatar	86.819615359244
ORY	Paris	France	87.4144679211265
GVA	Geneva	Switzerland	86.6893735328946
EDI	Edinburgh	United Kingdom	86.924629089809
LIS	Lisbon	Portugal	86.9472210292721
NRT	Tokyo	Japan	85.3524329731526
WAW	Warsaw	Poland	85.306143829625
NCE	Nice	France	86.7293809637914
ATH	Athens	Greece	84.9478385678664
SFO	San Francisco	United States	82.0394927629892
ALC	Alicante	Spain	87.0302945866532
BHX	Birmingham	United Kingdom	86.206835080025
CGN	Cologne	Germany	86.8287199946367
VCE	Venice	Italy	86.686936256817
YUL	Montreal	Canada	80.2853177160898
BOS	Boston	United States	80.3199525014672
BGY	Bergamo	Italy	89.2060792596192
KUL	Kuala Lumpur	Malaysia	84.3914004329952
MCO	Orlando	United States	84.3414397932798
SEA	Seattle	United States	81.9441720744889
IBZ	Ibiza	Spain	85.5321396749479
TPE	Taipei	Taiwan	84.4956811986834
HEL	Helsinki	Finland	85.09302955823
STR	Stuttgart	Germany	85.5670562782824
HAM	Hamburg	Germany	85.3953963819638
MRS	Marseille	France	86.6718273826597
CTU	Chengdu	China	85.3317170333534
FLL	Fort Lauderdale	United States	84.4216790041549
BUD	Budapest	Hungary	85.4597786080457
CAI	Cairo	Egypt	83.8014900692464
AUH	Abu Dhabi	United Arab Emirates	83.9978084857586
TLV	Tel-aviv	Israel	84.3922895806489
LTN	London	United Kingdom	85.5424923004797
DEL	Delhi	India	84.070445566824
PHX	Phoenix	United States	81.4617782502321
LPA	Gran Canaria	Spain	84.1154385954339
MLA	Malta	Malta	85.158949918414
SAW	Istanbul	Turkey	85.6236255451309
LYS	Lyon	France	83.6835444448696
HER	Heraklion	Greece	84.6547712259252
BRS	Bristol	United Kingdom	83.8763086284823
DCA	Washington	United States	79.6507362144159
RIX	Riga	Latvia	84.93440642223
CUN	Cancun	Mexico	83.105736290455
JED	Jeddah	Saudi Arabia	82.4382657624772
GRU	Sao Paulo	Brazil	83.1510541757437
MEX	Mexico City	Mexico	81.6988336686725
TFS	Tenerife	Spain	84.2065540482146
CMN	Casablanca	Morocco	82.8805251189342
YVR	Vancouver	Canada	78.6582628637745
PSA	Pisa	Italy	84.0608984576016
RHO	Rhodos	Greece	84.1328840944512
AYT	Antalya	Turkey	83.0229446263383
SLC	Salt Lake City	United States	78.7732817977592
KBP	Kiev	Ukraine	83.6445873398354
SXF	Berlin	Germany	84.3408588434662
KMG	Kunming	China	81.9885112966203
BLQ	Bologna	Italy	83.4291159600922
GLA	Glasgow	United Kingdom	80.5073062117486
CRL	Charleroi	Belgium	85.4746521370311
OTP	Bucharest	Romania	81.8187481051981
BWI	Baltimore	United States	80.5083148859666
BOM	Mumbai	India	81.4315378612929
BSL	Basel	Switzerland	82.1578718521627
SYD	Sydney	Australia	76.6620935317899
CFU	Kerkyra/corfu	Greece	82.0896769686129
CKG	Chongqing	China	80.5052011458551
SZX	Shenzhen	China	81.1724863135782
XIY	Xi'an	China	80.472018363467
VLC	Valencia	Spain	81.9476710104941
JNB	Johannesburg	South Africa	77.9527389224616
MDW	Chicago	United States	81.8431496004626
LGA	New York	United States	76.7606434325293
RUH	Riyadh	Saudi Arabia	80.203949880212
HGH	Hangzhou	China	80.2284328835685
NAP	Naples	Italy	81.1542870603941
TUN	Tunis	Tunisia	81.3439600439979
LCA	Larnaca	Cyprus	80.6810616767648
FAO	Faro	Portugal	80.9615464634391
VKO	Moscow	Russia	80.1073212072763
SKG	Thessaloniki	Greece	80.8368439986847
OPO	Porto	Portugal	80.7653887044467
AMM	Amman	Jordan	78.9809532026611
DBV	Dubrovnik	Croatia	79.8911900726889
GRO	Gerona	Spain	83.1781419163935
TPA	Tampa	United States	79.2045002813273
CLE	Cleveland	United States	76.7126499985568
EMA	East Midlands	United Kingdom	79.6646532798255
SPU	Split	Croatia	80.2566017734914
NCL	Newcastle	United Kingdom	79.2817249559115
KGS	Kos	Greece	80.4994586627372
LUX	Luxemburg	Luxembourg	79.9613588032824
KRK	Krakow	Poland	81.6305804868805
TLS	Toulouse	France	79.6441438731714
PTY	Panama City	Panama	78.2390299949803
HAJ	Hannover	Germany	79.9099119872649
ACE	Las Palmas	Spain	80.0702467691205
MNL	Manila	Philippines	79.0756850329449
STL	St. Louis	United States	77.5085466742308
OLB	Olbia	Italy	79.6101035792676
LBA	Leeds	United Kingdom	80.3966190737367
ALG	Algier	Algeria	78.7419183978019
BEG	Belgrade	Serbia	79.8981479832119
FUE	Fuerteventura	Spain	79.8314286029848
BOG	Bogota	Colombia	77.3300340033554
KIX	Osaka	Japan	78.3642616054042
CTA	Catania	Italy	79.5901449993606
SVX	Yekaterinburg	Russia	79.2202601547291
PMO	Palermo	Italy	79.0412787665583
KEF	Keflavik	Iceland	79.159754079106
NTE	Nantes	France	78.8188231285474
XMN	Xiamen	China	79.3701099500954
CAG	Cagliari	Italy	79.6363511196328
SAN	San Diego	United States	75.0829718188521
EIN	Eindhoven	Netherlands	80.6987402119808
YYC	Calgary	Canada	74.1712716214015
BOD	Bordeaux	France	78.473486287074
BNA	Nashville	United States	76.1469511817813
PDX	Portland	United States	76.0216851858259
WUH	Wuhan	China	78.365724430791
MAH	Menorca	Spain	78.0726250726916
RAK	Marrakech	Morocco	79.2100988687001
PUJ	Punta Cana	Dominican Republic	76.7929681456914
BIO	Bilbao	Spain	77.8694648748174
TAS	Tashkent	Uzbekistan	78.2468454582544
VNO	Vilnius	Lithuania	78.7559702398951
ADD	Addis Ababa	Ethiopia	76.7499021291578
NKG	Nanjing	China	77.2805612492851
BEY	Beirut	Lebanon	77.3761108546219
CSX	Changcha	China	77.6490383121066
SHA	Shanghai	China	76.9627785248798
HND	Tokyo	Japan	77.5187323675711
SOF	Sofia	Bulgaria	77.1008755036293
HNL	Honolulu	United States	73.8047976943748
CIA	Rome	Italy	80.3583120505794
LPL	Liverpool	United Kingdom	79.2954463786322
HHN	Hahn	Germany	80.1674712438778
URC	Urumqi	China	76.2685287115622
CVG	Cincinnati	United States	73.9693689466297
MCI	Kansas City	United States	74.6259987708566
SHE	Shenyang	China	76.3116155806258
BVA	Beauvais	France	79.8706971382377
SHJ	Sharjah	United Arab Emirates	76.2335783597432
CGK	Jakarta	Indonesia	76.046998896156
NRN	Weeze	Germany	79.4674970036575
OVB	Novosibirsk	Russia	77.3296637924616
BRI	Bari	Italy	77.6368885490613
DLC	Dalian	China	74.8522004056748
BOJ	Bourgas	Bulgaria	77.7660921089723
CHQ	Chania	Greece	77.8343179661629
MEM	Memphis	United States	72.7361113205431
KWI	Kuwait	Kuwait	75.453631120781
BGO	Bergen	Norway	76.1306349103794
LIM	Lima	Peru	72.8557876193258
RDU	Raleigh-durham	United States	71.233288272169
TAO	Qingdao	China	76.6991781305119
SGN	Ho Chi Minh City	Vietnam	74.8527877509645
BRE	Bremen	Germany	77.5063788856852
GIG	Rio De Janeiro	Brazil	75.27952706432
NBO	Nairobi	Kenya	73.6537495202029
FNC	Funchal	Portugal	76.3094927968989
GDN	Gdansk	Poland	77.5497821474867
MSQ	Minsk 2	Belarus	76.4693515391541
HRB	Harbin	China	74.3505004769503
CGO	Zhengzhou	China	76.6182255600433
NUE	Nuernberg	Germany	76.8498133868806
MSY	New Orleans	United States	73.2266453467566
AUS	Austin	United States	72.7212733750914
MCT	Muscat	Oman	72.6640993438711
IKA	Tehran	Iran	75.0914832200699
GYD	Baku	Azerbaijan	74.7461515256259
PIT	Pittsburgh	United States	72.9205935755587
ORK	Cork	Ireland	76.3511519876186
TSN	Tianjin	China	74.7466098099149
BFS	Belfast	United Kingdom	75.0523316138384
ALA	Alma-ata	Kazakhstan	74.1994112816257
NYO	Stockholm	Sweden	77.6459907036163
BNE	Brisbane	Australia	69.5635701691749
ADB	Izmir	Turkey	75.9090890854965
EZE	Buenos Aires	Argentina	73.7680684358582
DLM	Dalaman	Turkey	74.9604622542683
HAN	Hanoi	Vietnam	73.6123401426155
HOU	Houston	United States	75.0911939557817
LCY	London	United Kingdom	73.7086221013253
FOC	Fuzhou	China	74.7644460204796
SJU	San Juan	Puerto Rico	70.7503211712728
CMH	Columbus	United States	71.1564280065306
GOT	Gothenborg	Sweden	73.8000121178053
MKE	Milwaukee	United States	72.0394323275845
IND	Indianapolis	United States	71.8426222646573
BLL	Billund	Denmark	74.972083209406
RYG	Rygge	Norway	76.6957191927213
SAT	San Antonio	United States	72.8500814028448
TYN	Taiyuan	China	74.5117141921289
CCS	Caracas	Venezuela	73.6876121827164
MEL	Melbourne	Australia	71.7201538008814
SVQ	Sevilla	Spain	74.4200782435852
JER	Jersey	Jersey	73.5778372349425
SSH	Sharm El Sheikh	Egypt	73.8245163969366
TLL	Tallinn-ulemiste International	Estonia	75.1244739376041
LOS	Lagos	Nigeria	70.5337030479775
PFO	Paphos	Cyprus	73.2426761354031
NNG	Nanning	China	73.9163378752564
KWE	Guiyang	China	72.9954325010402
SVG	Stavanger	Norway	73.3446950201504
ESB	Ankara	Turkey	74.6480962066073
TNA	Jinan	China	73.7469452898529
MBJ	Montego Bay	Jamaica	72.122491238579
ZAG	Zagreb	Croatia	73.1206981299218
ISB	Islamabad	Pakistan	72.966019794579
NBE	Enfidha	Tunisia	74.417001444134
FLR	Florence	Italy	73.4466543087353
LIN	Milan	Italy	72.1376332131276
CWL	Cardiff	United Kingdom	73.1641571846436
JTR	Thira	Greece	73.4425025573565
RSW	Fort Myers	United States	71.3819365074874
KTW	Katowice	Poland	74.6931613840452
CMB	Colombo	Sri Lanka	71.330138067901
KWL	Guilin	China	72.4116638422638
DMM	Dammam	Saudi Arabia	71.8871790802305
BDL	Windsor Locks	United States	69.7208476656949
TSF	Treviso	Italy	75.2936412991649
JAX	Jacksonville	United States	69.6625010472748
HET	Hohhot	China	72.6538243577998
HFE	Hefei	China	72.2657826098844
SJO	San Jose	Costa Rica	70.1983632385174
ANC	Anchorage	United States	69.4483367172654
AKL	Auckland	New Zealand	68.593874218742
NGO	Nagoya	Japan	71.010001557982
PRN	Pristina	Serbia	72.0101116828751
KHH	Kaohsiung	Taiwan	71.2119014365413
SYX	Sanya	China	72.5700524236624
HKT	Phuket	Thailand	69.9702814936444
TRF	Sandefjord	Norway	73.6327682273644
BAH	Bahrain	Bahrain	68.2928499041565
SDF	Louisville	United States	68.3136035480622
AGA	Agadir	Morocco	72.9296641940873
ZTH	Zakynthos	Greece	72.2421271188857
YEG	Edmonton	Canada	67.439777757676
SUF	Lamezia	Italy	72.194960753142
HRG	Hurghada	Egypt	72.7184120259802
OAK	Oakland	United States	69.7087778499649
MLE	Male	Maldives	70.0913253336674
TRN	Torino	Italy	71.3723313627256
LEJ	Leipzig	Germany	72.0579464269314
SMF	Sacramento	United States	69.3302977783442
PUY	Pula	Croatia	72.6761830328261
KHN	Nanchang	China	71.4815238913714
NAS	Nassau	Bahamas	69.9873152535203
HAK	Haikou	China	72.5223725936338
LHE	Lahore	Pakistan	71.0645636212864
VRN	Villafranca	Italy	72.0922310090128
MFM	Macau	Macau	71.8497181293125
EXT	Exeter	United Kingdom	71.1793053231929
BLR	Bangalore	India	70.5683364512976
ABQ	Albuquerque	United States	68.6255158807136
WRO	Wroclaw	Poland	73.57365617155
SAL	San Salvador	El Salvador	68.7298242910555
RTM	Rotterdam	Netherlands	71.5110852022285
TIP	Tripoli	Libya	70.6415001688887
GDL	Guadalajara	Mexico	66.9316042951187
SCQ	Santiago	Spain	71.4983152920884
SCL	Santiago	Chile	69.6443285286217
VCP	Campinas	Brazil	65.1582138808402
HAV	Havana	Cuba	71.2630165798154
AHO	Alghero	Italy	72.6150608396791
MAA	Madras	India	71.0596833686078
TBS	Tbilisi	Georgia	71.2971970749421
DMK	Bangkok	Thailand	69.6847290814464
PUS	Busan	South Korea	70.1439315673981
SJC	San Jose	United States	67.0891624261863
LJU	Ljubljana	Slovenia	71.5710251768921
YOW	Ottawa	Canada	64.2879401945093
EVN	Yerevan	Armenia	71.5081429130279
TPS	Trapani	Italy	73.4674969985836
LAD	Luanda	Angola	69.887922928527
BRN	Bern	Switzerland	68.7263038348904
XRY	Jerez	Spain	70.073482401094
NGB	Ninbo	China	69.6529060070436
CGQ	Changchun	China	69.9975012039982
TRD	Trondheim	Norway	70.9239069316649
WNZ	Wenzhou	China	70.7508633456094
ORF	Norfolk	United States	67.0944616225804
ZAD	Zadar	Croatia	71.7668672013413
TSE	Tselinograd	Kazakhstan	68.3285156191876
OKC	Oklahoma City	United States	66.9255317163864
AUA	Oranjestad	Aruba	68.9366018550111
ABZ	Aberdeen	United Kingdom	65.2040453082662
SZG	Salzburg	Austria	71.4891697688926
KHI	Karachi	Pakistan	68.9521428082245
YHZ	Halifax	Canada	63.417479492733
SNN	Shannon	Ireland	65.664296085087
SOU	Southampton	United Kingdom	70.8441107281767
KIV	Chisinau	Moldova	70.0198558683823
DJE	Djerba	Tunisia	70.976697904281
ACC	Accra	Ghana	65.2853178854529
SFB	Sanford	United States	67.9404235395547
SDQ	Santo Domingo	Dominican Republic	68.483647414597
KZN	Kazan	Russia	69.9494433240921
POZ	Poznan	Poland	71.5641674260237
REU	Reus	Spain	70.1930683454977
SJW	Shijiazhuang	China	69.9776193594364
TIA	Tirana	Albania	70.0478650575536
DAC	Dhaka	Bangladesh	69.5873848678452
NAY	Beijing	China	70.305702606317
SXB	Strasbourg	France	70.1871413313866
SXM	Philipsburg	Netherlands Antilles	66.4731748921845
BUF	Buffalo	United States	67.5253473300231
AER	Sochi	Russia	69.2956186190336
BIA	Bastia	France	69.6410167970637
JMK	Mykonos	Greece	69.5146887688844
IEV	Kiev	Ukraine	70.4201907679592
CHS	Charleston	United States	66.3509880709634
LHW	Lanzhou	China	69.4445501844675
ROC	Rochester	United States	66.214720890882
FUK	Fukuoka	Japan	68.0330070525728
DPS	Denpasar	Indonesia	66.8971812631846
DKR	Dakar	Senegal	64.4463780901434
ALB	Albany	United States	65.9485851640983
BJV	Bodrum	Turkey	69.6360475018233
VAR	Varna	Bulgaria	70.3678565513515
BHM	Birmingham	United States	66.1681840120256
RIC	Richmond	United States	64.3827344482983
GRR	Grand Rapids	United States	65.2936819726938
SNA	Santa Ana	United States	66.2584596222824
OMA	Omaha	United States	65.5052770203907
PER	Perth	Australia	66.6458813268531
YNT	Yantai	China	69.1847181033788
CJU	Cheju	South Korea	68.0271837429476
BSB	Brasilia	Brazil	69.5753450038812
GSP	Greenville	United States	65.2696627164991
TUL	Tulsa	United States	65.2561803538094
BTS	Bratislava	Slovakia	71.0938014402163
KUF	Samara	Russia	69.6836197650895
MRU	Plaisance	Mauritius	68.7943242480919
PIK	Prestwick	United Kingdom	70.8642857120371
AJA	Ajaccio	France	69.0199002681736
HYD	Hyderabad	India	68.9999604482088
CCU	Kolkata	India	67.3514774477619
BDS	Brindisi	Italy	69.6167159029406
SJD	San Jose Del Cabo	Mexico	65.1424082519435
DTM	Dortmund	Germany	69.8538783141713
DSM	Des Moines	United States	64.9250523603901
PBI	West Palm Beach	United States	65.9899569114494
TYS	Knoxville	United States	65.5605596500067
KTM	Kathmandu	Nepal	66.1005686753277
CTS	Sapporo	Japan	67.0554323541354
PVD	Providence	United States	65.5853734014232
GOA	Genoa	Italy	69.4337866789365
SID	Amilcar Cabral	Cape Verde	68.6496087225358
INC	Yinchuan	China	67.4663018218103
KJA	Krasnoyarsk	Russia	68.1017806666107
WUX	Wuxi	China	68.6391026331026
EFL	Keffallinia	Greece	68.258900389037
EBL	Erbil	Iraq	67.7496778590823
ORN	Oran	Algeria	68.4225306861805
DAY	Dayton	United States	64.1660806937232
KUN	Kaunas	Lithuania	69.2162186604438
MJV	Murcia	Spain	68.4250912448351
DSA	Doncaster, Sheffield	United Kingdom	68.675099724318
XNA	Bentonville	United States	62.9370683256876
GCM	Georgetown	Cayman Islands	64.9284273004824
MTY	Monterrey	Mexico	65.8540875032681
MYR	Myrtle Beach	United States	64.8988292403321
SYR	Syracuse	United States	63.784676057099
UFA	Ufa	Russia	66.96819721529
GSE	Gothenborg	Sweden	69.4890209563426
PVR	Puerto Vallarta	Mexico	62.7277964991569
PDL	Ponta Delgada	Portugal	65.0348882483889
TGD	Podgorica	Montenegro	67.4260899732678
TNG	Tanger	Morocco	67.4822962227512
GSO	Greensboro	United States	64.302705129006
NOC	Connaught	Ireland	68.4196670970767
MPL	Montpellier	France	67.2739596122384
BKI	Kota Kinabalu	Malaysia	64.7245933338113
LIR	Liberia	Costa Rica	63.9505197715031
KRR	Krasnodar	Russia	67.394660235485
BOH	Bournemouth	United Kingdom	67.8068004508153
LIT	Little Rock	United States	64.7265551385928
DRS	Dresden	Germany	67.6784320179709
SDR	Santander	Spain	67.8445769071633
XNN	Xining	China	65.8874172306801
MDT	Harrisburg	United States	62.6861564958576
MHT	Manchester NH	United States	64.0042973676432
LIL	Lille	France	67.185878630379
DAL	Dallas	United States	65.9174738373487
DSN	Dongsheng	China	65.2534181882842
ODS	Odessa	Ukraine	65.8217731010055
GRZ	Graz	Austria	66.5093553254689
LJG	Lijiang	China	65.683067218098
PVK	Preveza	Greece	66.3752446064931
GUA	Guatemala City	Guatemala	60.7301250478778
ZUH	Zhuhai	China	66.3212300849237
NDR	El Aroui	Morocco	66.9233062812467
SWA	Shantou	China	66.4331286127707
FKB	Karlsruhe/Baden-Baden	Germany	67.4444715620872
FMM	Memmingen	Germany	67.7706399273381
FRU	Bishkek	Kyrgyzstan	66.7856583819804
TUS	Tucson	United States	62.1230655208895
CLJ	Cluj-napoca	Romania	67.7924955832126
ELP	El Paso	United States	62.9157112669847
RGN	Yangon	Burma	63.0751638851667
RMQ	Taichung	Taiwan	65.1909536029673
SIP	Simferopol	Ukraine	66.3780885378815
BHD	Belfast	United Kingdom	62.1679012883977
YQB	Quebec	Canada	62.4642974490558
ANU	Antigua	Antigua and Barbuda	62.1605863448991
OVD	Aviles	Spain	66.3207021356915
RNO	Reno	United States	63.2020729713458
RJK	Rijeka	Croatia	66.9510658229519
HLD	Hailar	China	63.983669463681
OKA	Okinawa	Japan	64.8582879250128
KVA	Kavala	Greece	65.9050834199728
TIV	Tivat	Montenegro	64.3865216786182
SKP	Skopje	Macedonia	66.9278401393574
FEZ	Fes	Morocco	67.7877631167862
XUZ	Xuzhou	China	65.6512696143487
CAE	Columbia	United States	61.5633607529429
SAV	Savannah	United States	61.9120968859939
KRT	Khartoum	Sudan	63.7747338834474
COK	Kochi	India	65.319688853025
BDA	Bermuda	Bermuda	63.0531284019599
GCI	Guernsey	Guernsey	65.123894196844
BIQ	Biarritz-bayonne	France	66.326389207879
REP	Siem-reap	Cambodia	63.7226518129851
MST	Maastricht	Netherlands	66.7987398269721
DAD	Danang	Vietnam	64.0189647139804
MHD	Mashhad	Iran	65.8959424060817
MSN	Madison	United States	61.2707431552598
LRH	La Rochelle	France	65.5886454308282
ASR	Kayseri	Turkey	65.824056666082
BGI	Bridgetown	Barbados	64.2067720105262
KHV	Khabarovsk	Russia	64.9052226827446
POS	Port-of-spain	Trinidad and Tobago	62.7139771343768
SEN	Southend	United Kingdom	66.2683642593914
STT	St. Thomas	Virgin Islands	60.9776545983261
ROV	Rostov	Russia	65.5568652696404
CAK	Akron	United States	61.6992186983733
OMS	Omsk	Russia	65.2665041893322
TSR	Timisoara	Romania	66.0023754053502
AEP	Buenos Aires	Argentina	62.5914341795292
COS	Colorado Springs	United States	61.7330387370438
BZN	Bozeman	United States	62.5727965394024
LEX	Lexington KY	United States	61.5420296735047
HBE	Alexandria	Egypt	63.4038003294271
CNF	Belo Horizonte	Brazil	63.2148597401298
LEI	Almeria	Spain	64.6680360432926
KLX	Kalamata	Greece	64.6963293526982
JSI	Skiathos	Greece	65.1496676788355
LZH	Liuzhou	China	63.1999376488134
POP	Puerto Plata	Dominican Republic	64.2700848657223
EBB	Entebbe	Uganda	63.2939057368368
ICT	Wichita	United States	61.5400845551468
SJJ	Sarajevo	Bosnia and Herzegovina	64.8460039880353
PLS	Providenciales	Turks and Caicos Islands	61.7438873443434
SMI	Samos	Greece	65.1492056261223
BOI	Boise	United States	61.9649853466267
CNX	Chiang Mai	Thailand	62.8366267501815
TRS	Ronchi De Legionari	Italy	66.2233733024929
ADA	Adana	Turkey	64.4971136474206
VVO	Vladivostok	Russia	63.9878477236793
CLY	Calvi	France	64.3966441582679
CEB	Cebu	Philippines	61.2860534678758
HSV	Huntsville	United States	60.5502842109111
PWM	Portland	United States	61.6200290124727
CNS	Cairns	Australia	59.4235229504393
SSA	Salvador	Brazil	64.997651287933
SPC	Santa Cruz De La Palma	Spain	65.0885878952358
MSO	Missoula	United States	61.4956206426698
JAC	Jacksn Hole	United States	60.0947981997408
OGG	Kahului	United States	59.288044805006
YWG	Winnipeg	Canada	58.661730632563
DOK	Donetsk	Ukraine	64.5366328877711
YIH	Yichang	China	63.8284506911377
PNH	Phnom-penh	Cambodia	61.9236704289167
RMI	Rimini	Italy	64.4652475632705
MMX	Malmoe	Sweden	64.885092866625
LNZ	Linz	Austria	64.3274878670434
ONT	Ontario	United States	61.2508187273173
BTV	Burlington	United States	60.5723799765574
JAN	Jackson	United States	60.9247308376789
AAL	Aalborg	Denmark	64.1856844239296
ASB	Ashkhabad	Turkmenistan	63.0166954123634
GEG	Spokane	United States	60.9798258328523
MED	Madinah	Saudi Arabia	63.5218277248586
HPN	White Plains	United States	61.1066403228507
DYG	Dayong	China	63.9015971750061
JJN	Quanzhou	China	63.5513280269195
THR	Teheran	Iran	62.9594109883403
RZE	Rzeszow	Poland	64.9179033966619
CCJ	Calicut	India	62.6910285330993
TXN	Huangshan	China	63.7306684604591
KRS	Kristiansand	Norway	63.6263030182514
TFN	Tenerife	Spain	61.1871142810575
FDH	Friedrichshafen	Germany	63.9123034787146
PNS	Pensacola	United States	58.1152863216534
MBA	Mombasa	Kenya	63.3407596669379
AZA	Mesa	United States	64.2073353950389
CUR	Willemstad	Netherlands Antilles	61.9421390981999
DAR	Dar Es Salaam	Tanzania	59.3960140148338
CID	Cedar Rapids	United States	59.3103046151276
MLI	Moline	United States	59.9419650198167
SAP	San Pedro Sula	Honduras	58.6826458371442
CZX	Changzhou	China	63.8203529834114
BES	Brest	France	61.978229137225
LWO	Lvov	Ukraine	63.8901856769774
FAT	Fresno	United States	59.74674650516
RNS	Rennes	France	61.7568763537205
PIA	Peoria	United States	58.7787860304131
POM	Port Moresby	Papua New Guinea	59.1938248391214
TMP	Tampere	Finland	64.4428947256663
INV	Inverness	United Kingdom	61.9684271124628
TJM	Tyumen	Russia	62.8771743008704
AAQ	Anapa	Russia	61.8931151933748
ABJ	Abidjan	Cote d'Ivoire	57.5819193064733
ULN	Ulan Bator	Mongolia	61.5184559337989
SAH	Sanaa	Yemen	62.052486688921
BGW	Baghdad	Iraq	62.1384720802081
UVF	Hewandorra	Saint Lucia	59.3336937298111
YCU	Yuncheng	China	62.7092828431763
MRV	Mineralnye Vody	Russia	62.1587504921581
GYE	Guayaquil	Ecuador	61.2419994071084
TGM	Tirgu Mures	Romania	64.6991526639723
BMI	Bloomington	United States	59.2181887574272
FSD	Sioux Falls	United States	58.748926856993
EGC	Bergerac	France	63.9711220421976
IKT	Irkutsk	Russia	62.4301771430812
FSC	Figari	France	60.4307201905596
MJT	Mytilini	Greece	61.9467799017139
PEN	Penang	Malaysia	59.7657610530186
LBV	Libreville	Gabon	60.2966096364698
SGF	Springfield	United States	58.708607747841
BIL	Billings	United States	58.9564130932896
FAI	Fairbanks	United States	59.6157858548328
TSA	Taipei	Taiwan	59.3227100209002
TRV	Trivandrum	India	62.3436288132942
TVC	Traverse City	United States	57.3134920145016
CZM	Cozumel	Mexico	58.3296318830082
GOJ	Nizhniy Novgorod	Russia	62.1125671392111
KIN	Kingston	Jamaica	61.0019009466173
LGB	Long Beach	United States	59.7798439616978
AES	Alesund	Norway	62.3474518062793
MDE	Rio Negro	Colombia	60.3160270655152
NAN	Nandi	Fiji	59.01084858524
YKS	Yakutsk	Russia	61.570163653353
CEK	Chelyabinsk	Russia	61.981629284719
GPA	Patras	Greece	62.6065318617879
PAD	Paderborn	Germany	62.5130440878478
POA	Porto Alegre	Brazil	59.3681805665472
FAR	Fargo	United States	58.9757516539356
OSR	Ostrava	Czech Republic	62.5446961616804
WEH	Weihai	China	60.8561691919325
AMD	Ahmedabad	India	61.3767315175072
MIR	Monastir	Tunisia	61.6741875152099
GWT	Westerland	Germany	61.8005464744673
ABV	Abuja	Nigeria	57.3477753015663
SUB	Surabaya	Indonesia	59.6652623005932
ADL	Adelaide	Australia	59.249880140957
PEW	Peshawar	Pakistan	60.8937130519477
BAV	Baotou	China	60.7972758685387
ADE	Aden	Yemen	61.3422715452437
BHY	Beihai	China	61.8824999175273
GUM	Agana	Guam	60.3335486400007
RAP	Rapid City	United States	57.3454709747811
PSP	Palm Springs	United States	52.3324866326908
SBN	South Bend	United States	58.7714016212284
FMO	Munster	Germany	61.9455368530235
OSS	Osh	Kyrgyzstan	61.7430336803149
OUA	Ouagadougou	Burkina Faso	55.2804208697841
DYU	Dushanbe	Tajikistan	62.3758910566046
BZE	Belize City	Belize	58.5907582272101
AVL	Asheville	United States	59.3948272402061
HIA	Huai An	China	59.7151828172289
ROA	Roanoke VA	United States	58.6795707560426
XFN	Xiangfan	China	61.613848163783
IOM	Isle Of Man	Isle of Man	60.7034141776113
KGD	Kaliningrad	Russia	61.2744186324056
BWN	Bandar Seri Begawan	Brunei	61.3884779233777
YIW	Yiwu	China	61.832716248773
TIJ	Tijuana	Mexico	59.07616892266
LYG	Lianyungang	China	60.5707335482924
PGF	Perpignan	France	61.6648794598422
FCA	Kalispell	United States	58.5251263980235
SYZ	Shiraz	Iran	61.1686289341325
HAU	Haugesund	Norway	62.0768259890193
YTY	Yangzhou	China	61.8920214367597
HDF	Heringsdorf	Germany	61.9423256570963
BUR	Burbank	United States	58.8928103072053
DLA	Douala	Cameroon	56.7020794219405
CHA	Chattanooga	United States	58.2182229089299
BRQ	Brno	Czech Republic	62.2015841727454
MIG	Mianyang	China	60.390496204787
REC	Recife	Brazil	61.2916359508021
FNT	Flint	United States	57.0907754953389
INN	Innsbruck	Austria	61.4041994528369
AVP	Scranton	United States	57.7737890395592
OUD	Oujda	Morocco	62.3119080442414
SCO	Aktau	Kazakhstan	59.0756664286591
UIO	Quito	Ecuador	54.2747426958085
GJT	Grand Junction	United States	55.7594268983191
AOI	Ancona	Italy	62.836900883376
CFE	Clermont-Ferrand	France	60.0549128840289
SRQ	Sarasota	United States	57.4916442314921
BLK	Blackpool	United Kingdom	60.802663878827
FWA	Fort Wayne	United States	55.69219347658
LIG	Limoges	France	59.0867023391579
HOG	Holguin	Cuba	59.790682274704
ACY	Atlantic City	United States	58.3862408108472
LUN	Lusaka	Zambia	56.5561218410709
SHV	Shreveport	United States	55.767270930745
PSC	Pasco	United States	57.8153890297019
WXN	Wanxian	China	60.691850895353
NWI	Norwich	United Kingdom	59.2388788980449
ZAZ	Zaragoza	Spain	60.6028999739104
BON	Kralendijk	Netherlands Antilles	57.7926797749091
VTE	Vientiane	Laos	58.3552718137355
TNR	Antananarivo	Madagascar	58.5583514033826
JNG	Jining	China	60.4686154625971
CPT	Cape Town	South Africa	56.6206582966292
EUG	Eugene	United States	57.8903941877779
VRA	Varadero	Cuba	58.3929671996029
LYI	Linyi	China	60.1477816282825
LIH	Lihue	United States	56.7416342704803
PEE	Perm	Russia	58.687108589414
MOB	Mobile	United States	56.3203068544015
PAP	Port-au-prince	Haiti	56.3188542055758
BEN	Benghazi	Libya	60.2032979403355
YQR	Regina	Canada	54.9850384923961
ISU	Sulaymaniyah	Iraq	60.0689543809862
KGL	Kigali	Rwanda	47.8470236670264
KBL	Kabul	Afghanistan	56.445896907783
ABE	Allentown	United States	56.9732149825487
ASE	Aspen	United States	53.8643471286415
RMF	Marsa Alam	Egypt	59.9845792954312
YNJ	Yanji	China	58.2226550698832
NTG	Nantong	China	59.4328324574923
PPT	Papeete	French Polynesia	52.3772740535046
LCG	La Coruna	Spain	59.0792611944764
NQY	Newquai	United Kingdom	58.6507671235594
BLI	Bellingham	United States	56.4888443942388
ATW	Appleton	United States	56.1653748701239
KOA	Kona	United States	56.1535984529035
CHO	Charlottesville VA	United States	56.6581010045469
FIH	Kinshasa	Congo (Kinshasa)	55.4684135692424
ISP	Islip	United States	57.6036049365098
TZX	Trabzon	Turkey	60.2577899112751
CCF	Carcassonne	France	61.1106030175338
KOW	Ganzhou	China	59.4400114269494
DNK	Dnepropetrovsk	Ukraine	59.2742085037975
JGS	Ji An	China	59.2502568265352
TTN	Trenton	United States	57.8782394935556
SZZ	Szczecin	Poland	59.6512873735141
TGO	Tongliao	China	59.6275354390877
LXR	Luxor	Egypt	58.1251308182048
SPN	Saipan	Northern Mariana Islands	59.7495714047185
NSK	Norilsk	Russia	60.0065945128916
LYA	Luoyang	China	58.5604707069782
REN	Orenburg	Russia	59.5723168912776
MFR	Medford	United States	55.2549747832559
SEZ	Mahe	Seychelles	56.8093228470851
TOS	Tromso	Norway	56.9223353638428
TLH	Tallahassee	United States	56.7174259786337
CRK	Angeles City	Philippines	58.427293444204
MGA	Managua	Nicaragua	54.5964190719635
LUG	Lugano	Switzerland	58.5813615115479
CGH	Sao Paulo	Brazil	59.8627742946253
MAO	Manaus	Brazil	54.7223910708046
HYN	Huangyan	China	59.3811874730675
BJX	Del Bajio	Mexico	54.25786050068
ELQ	Gassim	Saudi Arabia	57.5232287265302
HRK	Kharkov	Ukraine	58.5990369691787
VPS	Valparaiso	United States	55.5307394664831
WUS	Wuyishan	China	58.4986007724869
LFW	Lome	Togo	56.3578478016425
VGO	Vigo	Spain	58.704441150222
PTP	Pointe-a-pitre	Guadeloupe	55.9489461415416
JZH	Jiuzhaigou	China	58.8904319585358
BKO	Bamako	Mali	56.68218666334
SDJ	Sendai	Japan	57.9288898651101
OOL	Coolangatta	Australia	57.0100896146379
ZHA	Zhanjiang	China	58.9193397386358
CWB	Curitiba	Brazil	55.0399627454459
FUG	Fuyang	China	58.9125534893408
GUW	Atyrau	Kazakhstan	57.3057621703213
TLC	Toluca	Mexico	56.748393483586
PSR	Pescara	Italy	60.6266830933354
AAR	Aarhus	Denmark	59.9520992501157
MLM	Morelia	Mexico	54.9792145834356
KLO	Kalibo	Philippines	56.0944694947834
UPG	Ujung Pandang	Indonesia	56.480449073759
LXA	Lhasa	China	57.8163432614241
YBP	Yibin	China	58.8900011335437
BTR	Baton Rouge	United States	54.8212504587376
LCJ	Lodz	Poland	59.5684802841168
YYT	St. John's	Canada	53.6215949591421
RAI	Praia, Santiago Island	Cape Verde	56.8306397412192
DRW	Darwin	Australia	55.413402720859
FAE	Vagar	Faroe Islands	58.0128522189886
EVV	Evansville	United States	54.1483531633213
FDF	Fort-de-france	Martinique	55.8531509376003
GPT	Gulfport	United States	54.8933603711429
MLN	Melilla	Spain	56.4437077188344
MAF	Midland	United States	53.2148694056294
CLO	Cali	Colombia	55.0806619752516
LBB	Lubbock	United States	51.4428290573853
JIB	Djibouti	Djibouti	56.2796706565216
FPO	Freeport	Bahamas	56.4815845121928
LDY	Londonderry	United Kingdom	59.072108855799
LKO	Lucknow	India	57.0557163288387
RBA	Rabat	Morocco	59.059573162035
BJL	Banjul	Gambia	53.3419261758672
KOJ	Kagoshima	Japan	56.6599452278939
HIJ	Hiroshima	Japan	57.5626619667901
TGU	Tegucigalpa	Honduras	54.3085113545147
HMO	Hermosillo	Mexico	53.1043488501668
IXE	Mangalore	India	56.5458090765699
SKB	Basse Terre	Saint Kitts and Nevis	53.3762514988605
ZQW	Zweibruecken	Germany	58.7399861970757
BUS	Batumi	Georgia	58.3952254970964
AOK	Karpathos	Greece	56.3720111256014
YXE	Saskatoon	Canada	52.6113814826454
MRY	Monterey	United States	53.2538286960379
MVD	Montevideo	Uruguay	53.8365543417726
FNA	Freetown	Sierra Leone	50.2167018872781
AGU	Aguascalientes	Mexico	52.9732544835617
LDE	Tarbes	France	57.6691340012321
YTZ	Toronto	Canada	52.5368723192823
GIB	Gibraltar	Gibraltar	55.3147049521092
CEE	Cherepovets	Russia	56.2984157874622
BFL	Bakersfield	United States	54.0572687919953
AMA	Amarillo	United States	52.2177683382603
LZO	Luzhou	China	57.7151554315123
PHF	Newport News	United States	55.0795170251382
ITM	Osaka	Japan	53.746671301052
RLG	Laage	Germany	58.1725372128555
BZR	Beziers	France	59.091443100065
GRB	Green Bay	United States	52.8009953193076
NJF	Najaf	Iraq	56.7432153909216
LGG	Liege	Belgium	58.2694295199194
VLL	Valladolid	Spain	58.0251460068261
EYW	Key West	United States	54.0610509455703
WEF	Weifang	China	56.9280892898197
SBA	Santa Barbara	United States	54.1598366804425
YNB	Yenbo	Saudi Arabia	56.389783876518
KYA	Konya	Turkey	57.1423578313463
KMQ	Kanazawa	Japan	56.3767138895693
CHC	Christchurch	New Zealand	50.8953684315943
GDZ	Gelendzik	Russia	57.7030777679794
RDM	Redmond-Bend	United States	53.3679394375712
ACK	Nantucket	United States	52.0853271400839
PIE	St. Petersburg	United States	59.3630108204636
WLG	Wellington	New Zealand	48.6232977791659
TUF	Tours	France	57.540027447799
RUN	St.-denis	Reunion	55.0609437092313
CZL	Constantine	Algeria	57.1965401255643
UUS	Yuzhno-sakhalinsk	Russia	55.9378410361442
GTF	Great Falls	United States	54.1979222679843
VOZ	Voronezh	Russia	57.3907951350535
MES	Medan	Indonesia	54.3773413949468
IAS	Iasi	Romania	56.6526933922803
LBD	Khudzhand	Tajikistan	56.6109812451338
BZG	Bydgoszcz	Poland	57.4156701490122
GOI	Goa	India	53.2548723396907
MDG	Mudanjiang	China	56.3864354623218
BVC	Boa Vista	Cape Verde	52.3454694534474
UUD	Ulan-ude	Russia	57.7662906232618
YLW	Kelowna	Canada	52.6529774319009
ERF	Erfurt	Germany	57.2773902712361
NAO	Nanchong	China	57.5069102633662
VER	Vera Cruz	Mexico	51.8242187956648
TIF	Taif	Saudi Arabia	55.8992315361312
COO	Cotonou	Benin	51.6012251149441
CIH	Changzhi	China	56.9785449054715
GNV	Gainesville	United States	55.5781757412136
BZV	Brazzaville	Congo (Brazzaville)	54.5801076525634
BSR	Basrah	Iraq	55.8724692793008
JDZ	Jingdezhen	China	57.315321220817
YNZ	Yancheng	China	56.4945682975141
LMP	Lampedusa	Italy	56.1850198723504
CGD	Changde	China	57.1861097948494
ILM	Wilmington	United States	54.4178152733424
CUU	Chihuahua	Mexico	50.7409469928715
VVI	Santa Cruz	Bolivia	55.8200089065697
GGT	Great Exuma	Bahamas	54.0028867599669
HTY	Hatay	Turkey	57.0202395089094
DAT	Datong	China	54.9503183425394
RDZ	Rodez	France	56.0156428771271
IFN	Isfahan	Iran	56.8722042788904
KVD	Ganja	Azerbaijan	57.2323993780854
MZT	Mazatlan	Mexico	51.9898513229657
DLH	Duluth	United States	52.325759318275
STI	Santiago	Dominican Republic	53.193811773022
MFE	Mcallen	United States	51.5457592496825
KIR	Kerry	Ireland	56.746707018508
SAF	Santa Fe	United States	51.0714949190575
KIJ	Niigata	Japan	54.4391512288316
LBC	Luebeck	Germany	58.2790361394422
FOR	Fortaleza	Brazil	56.2899353058186
HSN	Zhoushan	China	55.1365088212467
RIY	Mukalla	Yemen	55.1209952183659
IDA	Idaho Falls	United States	53.8125334687499
SDU	Rio De Janeiro	Brazil	54.8975664697152
NAT	Natal	Brazil	55.6338158132246
KUT	Kutaisi	Georgia	55.158024600767
HDG	Handan	China	55.8419384060307
BAX	Barnaul	Russia	55.7556827291574
LAN	Lansing	United States	50.6687059181302
VST	Vasteras	Sweden	57.3526910102911
VOG	Volgograd	Russia	56.231011344045
NBS	Baishan	China	56.3471099044011
PKC	Petropavlovsk	Russia	53.4813535878246
TAE	Taegu	South Korea	54.9496077228026
RTB	Roatan	Honduras	52.4497919316845
AEX	Alexandria	United States	51.6046158482354
GRK	Killeen	United States	51.6494800629979
LFT	Lafayette	United States	51.6443375633253
MLU	Monroe	United States	51.580767476288
NBC	Nizhnekamsk	Russia	54.5358337746678
MLH	Mulhouse	France	50.3151602555066
ILG	Wilmington	United States	53.6101779408111
NKC	Nouakschott	Mauritania	54.5373008232318
MID	Merida	Mexico	51.0457566550708
PUF	Pau	France	53.3430422538673
EVE	Harstad/Narvik	Norway	55.7821654018069
MYJ	Matsuyama	Japan	54.8072427784062
SKT	Sialkot	Pakistan	55.2473105121516
CTG	Cartagena	Colombia	53.0444960771114
TRC	Torreon	Mexico	49.6176354550032
FAY	Fayetteville	United States	53.1183841658174
NNY	Nanyang	China	55.7966350767194
NOU	Noumea	New Caledonia	54.3607044155852
NDG	Qiqihar	China	55.6504224878895
USM	Ko Samui	Thailand	53.796979878147
GMP	Seoul	South Korea	55.8638298574369
DAX	Dazhou	China	55.9722530345999
BQS	Blagoveschensk	Russia	53.6226638774599
JAI	Jaipur	India	53.8149197905996
PNQ	Pune	India	53.8973925274846
BPN	Balikpapan	Indonesia	53.5976369597772
GND	Point Salines	Grenada	51.734025803571
JIQ	Qianjiang	China	55.117638672417
JMU	Jiamusi	China	55.0644437827289
NSI	Yaounde	Cameroon	50.4089893989573
LRD	Laredo	United States	49.9127239841917
MGM	MONTGOMERY	United States	52.7864400007766
PXO	Porto Santo	Portugal	55.4304858783122
ASF	Astrakhan	Russia	55.5969943628526
MRA	Misratah	Libya	53.8075992574256
EGE	Vail	United States	49.7821751255651
MTJ	Montrose CO	United States	50.3874442428853
TKU	Turku	Finland	55.2406447702437
GRQ	Groningen	Netherlands	55.7121016363646
AHB	Abha	Saudi Arabia	54.8125014453764
MMK	Murmansk	Russia	53.3555140168193
HTA	Chita	Russia	54.7098075069704
NMA	Namangan	Uzbekistan	55.8330543793506
TLN	Hyeres	France	55.7504525775493
AQG	Anqing	China	55.3186773407732
VLI	Port-vila	Vanuatu	47.4707062270441
LUM	Luxi	China	50.9324934017478
OKJ	Okayama	Japan	54.200616351516
YYJ	Victoria	Canada	51.2136277837036
ATQ	Amritsar	India	53.5169313566389
PNL	Pantelleria	Italy	54.0847604843426
PBC	Puebla	Mexico	48.3858810961195
ZCL	Zacatecas	Mexico	50.751186912883
LUZ	Lublin	Poland	55.6061150513578
NJC	Nizhnevartovsk	Russia	54.6201888024822
GRX	Granada	Spain	53.7886286306779
BQN	Aguadilla	Puerto Rico	53.1443897163764
ACX	Xingyi	China	53.9832176659308
NUX	Novy Urengoy	Russia	52.7102781513596
LNK	Lincoln	United States	50.8156275243634
ZIH	Zihuatanejo	Mexico	50.0342701970625
GDX	Magadan	Russia	51.6226854960415
YMM	Fort Mcmurray	Canada	49.4501689094581
ECN	Nicosia	Cyprus	54.3298341593852
DOY	Dongying	China	54.5053060782866
JHG	Jinghong	China	50.3153749438654
GFK	Grand Forks	United States	50.7292452246971
PEG	Perugia	Italy	56.0732941383894
HLN	Helena	United States	50.1575655528463
EBA	Marina Di Campo	Italy	52.5934067411789
MVY	Vineyard Haven MA	United States	48.6346777115951
SKD	Samarkand	Uzbekistan	54.0345682478309
TUU	Tabuk	Saudi Arabia	54.0846653653482
AKJ	Asahikawa	Japan	52.0011187959522
GEO	Georgetown	Guyana	51.7773575300857
TER	Lajes (terceira Island)	Portugal	52.8683494401439
UYN	Yulin	China	53.02938762084
PNR	Pointe-noire	Congo (Brazzaville)	52.4111558642171
SGC	Surgut	Russia	52.5112848468021
MPM	Maputo	Mozambique	48.6279317283191
KGF	Karaganda	Kazakhstan	54.1742006579933
SLL	Salalah	Oman	53.5022534369064
QRO	Queretaro	Mexico	48.1869652115095
NIM	Niamey	Niger	45.9921942547098
CGB	Cuiaba	Brazil	52.4705150168845
GYS	Guangyuan	China	54.6849606522545
BGR	Bangor	United States	50.195177335965
TOY	Toyama	Japan	53.8127597691741
BEL	Belem	Brazil	52.8876664538678
FSZ	Shizuoka	Japan	52.9008123381734
TAK	Takamatsu	Japan	52.7435647449106
HUX	Huatulco	Mexico	48.9425732085127
CGP	Chittagong	Bangladesh	53.526308218623
ASU	Asuncion	Paraguay	51.717354856299
YQT	Thunder Bay	Canada	49.8276441553122
JOG	Yogyakarta	Indonesia	51.550086110305
YQM	Moncton	Canada	46.7062469130564
AZO	Kalamazoo	United States	49.070587708693
CWA	Wassau	United States	48.8628692294704
LSE	La Crosse	United States	48.9336633111926
MBS	Saginaw	United States	49.0519742660452
YYG	Charlottetown	Canada	50.3057175068998
DNH	Dunhuang	China	54.1616524956109
TRZ	Tiruchirappalli	India	52.4903163792849
BIS	Bismarck	United States	50.97130300223
MOT	Minot	United States	51.241565823623
STW	Stavropol	Russia	53.114242066462
VBY	Visby	Sweden	52.9329892015838
WDH	Windhoek	Namibia	50.7337830933859
PIS	Poitiers	France	54.3934292635958
ZNZ	Zanzibar	Tanzania	51.0570058731621
DRO	Durango	United States	49.5946537391912
GZP	Alanya	Turkey	53.9887116016078
JIU	Jiujiang	China	52.6921008316034
YXU	London	Canada	47.3970418255602
MCX	Makhachkala	Russia	51.4845109195661
ISG	Ishigaki	Japan	52.3337283814406
VSA	Villahermosa	Mexico	50.5903394530218
HRI	Mattala	Sri Lanka	52.368205760463
PED	Pardubice	Czech Republic	53.8377001976838
FEG	Fergana	Uzbekistan	54.1431106346077
SWF	Newburgh	United States	50.6561490489045
DIY	Diyabakir	Turkey	54.5512514620113
EZS	Elazig	Turkey	54.5372322305548
ETZ	Metz	France	48.3165473517284
BVE	Brive	France	52.6543784311798
SLP	San Luis Potosi	Mexico	47.2976665091142
RKT	Ras Al Khaimah	United Arab Emirates	51.8781953995436
KZR	Kutahya	Turkey	53.6673263677034
HIR	Honiara	Solomon Islands	38.6263179913377
AGS	Bush Field	United States	51.7322481983855
OAJ	Jacksonville NC	United States	51.6312983861322
VTZ	Vishakhapatnam	India	53.0164152172103
CIF	Chifeng	China	52.5945580993837
ECP	Panama City	United States	51.9073246060426
CXR	Nha Trang	Vietnam	50.7291245323328
ROR	Babelthuap	Palau	52.3892827566221
CUF	Cuneo	Italy	54.103476652032
SFA	Sfax	Tunisia	51.2660983829691
PWQ	Pavlodar	Kazakhstan	52.4204486313588
DGO	Durango	Mexico	48.3478132103583
ZLO	Manzanillo	Mexico	46.7428752060767
ZHY	Zhongwei	China	53.7651527472186
JUB	Juba	South Sudan	50.2080801799339
PBG	Plattsburgh	United States	51.3853106170271
MHH	Marsh Harbor	Bahamas	50.8188230229979
EGO	Belgorod	Russia	48.894281276314
LRM	La Romana	Dominican Republic	51.0041064043137
KMI	Miyazaki	Japan	52.0779995917399
DLE	Dole	France	51.9058622379847
MYY	Miri	Malaysia	47.9520701823301
BKG	Branson	United States	52.6787464920634
FSM	Fort Smith	United States	49.216433164993
CJB	Coimbatore	India	51.8381897563646
AXD	Alexandroupolis	Greece	51.6200968800344
SLY	Salekhard	Russia	52.1419246687986
VOL	Nea Anghialos	Greece	52.4151064767889
AZS	Samana	Dominican Republic	50.0591488567583
SCN	Saarbruecken	Germany	51.7775822209657
SBZ	Sibiu	Romania	52.680118243766
TOF	Tomsk	Russia	52.7363802975146
TRI	BRISTOL	United States	51.321158269287
ITH	Ithaca	United States	47.9430039932416
BET	Bethel	United States	31.7500824628653
NZH	Manzhouli	China	51.6149412892543
CIT	Chimkent	Kazakhstan	49.6704181949298
LBE	Latrobe	United States	49.8870962962519
UKK	Ust Kamenogorsk	Kazakhstan	52.1191834212971
CRP	Corpus Christi	United States	46.3037451904118
HDY	Hat Yai	Thailand	50.5555856317043
MQF	Magnetiogorsk	Russia	52.6588039496049
RFD	Rockford	United States	50.8594517194139
CMI	Champaign	United States	47.5040205300024
COU	Columbia	United States	47.4982378300559
MHK	Manhattan	United States	47.5040205300024
BOO	Bodo	Norway	48.7701132566452
KLU	Klagenfurt	Austria	53.0814082125766
PNA	Pamplona	Spain	52.7963353872764
DDG	Dandong	China	52.768326989133
SRG	Semarang	Indonesia	49.6955613364583
VIX	Vitoria	Brazil	51.8406954417689
TGZ	Tuxtla Gutierrez	Mexico	47.6123040107386
KBV	Krabi	Thailand	50.0573449235664
DUR	Durban	South Africa	49.15782417156
CKY	Conakry	Guinea	44.7686695489407
ILO	Iloilo	Philippines	48.9701947394327
AWZ	Ahwaz	Iran	53.2349158884083
GRV	Grozny	Russia	47.8931475878922
CPR	Casper	United States	47.4286443494833
AHU	Al Hociema	Morocco	52.2905483552576
TAM	Tampico	Mexico	49.0286878075664
KSC	Kosice	Slovakia	51.8089265137488
TLM	Tlemcen	Algeria	52.5485549387994
CND	Constanta	Romania	53.3424176712102
RAO	Ribeirao Preto	Brazil	49.86699174168
CUL	Culiacan	Mexico	50.2320934432841
KCH	Kuching	Malaysia	49.7127014025247
AAE	Annaba	Algeria	52.3693040563915
YXY	Whitehorse	Canada	49.108960929245
FLN	Florianopolis	Brazil	50.5156541297677
ENY	Yan'an	China	52.4870364943823
BGM	Binghamton	United States	46.6748821360007
SCE	State College Pennsylvania	United States	46.6748821360007
GZT	Gaziantep	Turkey	52.8016245041278
CGR	Campo Grande	Brazil	50.9891065240551
OAX	Oaxaca	Mexico	47.9762536939565
TEN	Tongren	China	52.3210991861975
MWX	Muan	South Korea	51.9162204806236
LRR	Lar	Iran	51.580542933612
BHK	Bukhara	Uzbekistan	51.1323747001153
LOP	Praya	Indonesia	49.8918569150674
SSG	Malabo	Equatorial Guinea	42.5337267463033
KEJ	Kemorovo	Russia	52.3508107645533
NOZ	Novokuznetsk	Russia	51.5749107720268
QSF	Setif	Algeria	52.1937483004555
HAS	Hail	Saudi Arabia	51.9431619012181
NVI	Navoi	Uzbekistan	51.7998984670107
GNY	Sanliurfa	Turkey	52.5129403970469
MQM	Mardin	Turkey	52.0584602430073
UUA	Bugulma	Russia	50.4178648157988
IJK	Izhevsk	Russia	51.9031981697877
BDO	Bandung	Indonesia	49.6448913158053
AZN	Andizhan	Uzbekistan	51.9797146195692
KSQ	Khanabad	Uzbekistan	52.3861182687733
UGC	Urgench	Uzbekistan	52.4166786573319
PKU	Pekanbaru	Indonesia	49.2503498781056
BRO	Brownsville	United States	45.1924106572797
CLL	College Station	United States	45.1909828676639
LCH	Lake Charles	United States	45.1856966790809
TYR	Tyler	United States	45.1856966790809
ATZ	Asyut	Egypt	50.6912211090104
HMB	Sohag	Egypt	49.385371032448
COR	Cordoba	Argentina	50.3001938299244
DAB	Daytona Beach	United States	48.7040047699188
EWN	New Bern	United States	49.8187012283555
MLB	Melbourne	United States	48.4440431891995
RTW	Saratov	Russia	50.4452579590196
LEN	Leon	Spain	43.860356948193
TBZ	Tabriz	Iran	52.3301648521149
BJA	Bejaja	Algeria	51.7961640175786
BLJ	Batna	Algeria	51.4739476504903
RST	Rochester	United States	47.8787890358562
GAU	Guwahati	India	49.4360109317961
DIG	Shangri-La	China	49.1621584376578
BJZ	Badajoz	Spain	51.6517038049575
EAS	San Sebastian	Spain	50.6887835114791
STS	Santa Rosa	United States	49.0641238651498
BND	Bandar Abbas	Iran	51.2490908606146
ABA	Abakan	Russia	50.4386376300564
HJJ	Zhijiang	China	50.6711377780138
OIT	Oita	Japan	50.4911901195623
TVS	Tangshan	China	50.5180221065645
VAN	Van	Turkey	50.108381161805
LWB	Lewisburg	United States	47.020779949131
ULV	Ulyanovsk	Russia	51.4472425241044
CJJ	Chongju	South Korea	50.648604770445
HRL	Harlingen	United States	47.9845569585719
KAN	Kano	Nigeria	48.0928024096407
SLM	Salamanca	Spain	51.6058502616142
MDL	Mandalay	Burma	47.9654928217682
REG	Reggio Calabria	Italy	49.7975044813211
SBP	San Luis Obispo	United States	48.5334426944347
AJU	Aracaju	Brazil	48.9883468071519
WUA	Wuhai	China	51.8361517716556
GRI	Grand Island	United States	46.3466051582769
JHB	Johor Bahru	Malaysia	48.767985289859
MQT	Marquette	United States	45.8461863109839
SCU	Santiago De Cuba	Cuba	47.8107156204263
VAS	Sivas	Turkey	50.7314004654096
MCZ	Maceio	Brazil	49.4574677591476
BAL	Batman	Turkey	51.7064653571955
ERC	Erzincan	Turkey	51.7100017303992
ERZ	Erzurum	Turkey	51.3850956714539
IGD	Igdir	Turkey	51.3000958722154
KSY	Kars	Turkey	50.9623524712261
MLX	Malatya	Turkey	51.6267235386882
MSR	Mus	Turkey	51.440361206858
PLQ	Palanga	Lithuania	51.000922931864
ASM	Asmara	Eritrea	47.7142175776225
BBO	Berbera	Somalia	48.0811456281118
TSV	Townsville	Australia	45.0786122887627
RLK	Bayannur	China	50.9162044306675
SMX	Santa Maria	United States	45.6638512698551
HUN	Hualien	Taiwan	50.3528491959821
KLV	Karlovy Vary	Czech Republic	51.3984768906421
PIR	Pierre	United States	41.5634581890404
RAR	Avarua	Cook Islands	47.0347647799216
BGF	Bangui	Central African Republic	49.2882469103893
SUN	Hailey	United States	46.8335869963943
NDJ	N'djamena	Chad	48.3827078953133
IGU	Foz Do Iguacu	Brazil	48.1211681901797
ASP	Alice Springs	Australia	45.8999447533187
PLM	Palembang	Indonesia	48.1640348655509
ITO	Hilo	United States	47.4893703494471
MME	Teesside	United Kingdom	50.2520243331304
PBM	Zandery	Suriname	50.1882396241217
CFR	Caen	France	45.9959268533278
HLH	Ulanhot	China	50.6339312006145
NYM	Nadym	Russia	49.3852162825294
DIK	Dickinson	United States	44.9888839715427
ISN	Williston	United States	42.4384082353471
PMF	Parma	Italy	51.3471263158658
HKD	Hakodate	Japan	47.4079010563191
HTS	Huntington	United States	49.2908570748788
IAR	Yaroslavl	Russia	51.102327788582
LLK	Lankaran	Azerbaijan	51.1009562834271
OGZ	Beslan	Russia	50.6657660829212
JGN	Jiayuguan	China	48.0035076594378
GYN	Goiania	Brazil	49.6126565283736
MCN	Macon	United States	48.6205193202963
ERI	Erie	United States	46.037007956584
ACA	Acapulco	Mexico	44.6723412886038
SOC	Solo City	Indonesia	48.7296889787482
NCU	Nukus	Uzbekistan	50.4902927409947
VXO	Vaxjo	Sweden	51.1821949263094
HMA	Khanty-Mansiysk	Russia	48.2824035397527
LPP	Lappeenranta	Finland	52.3483599089978
HUY	Humberside	United Kingdom	49.5910560458733
SZB	Kuala Lumpur	Malaysia	46.9112631103836
ARH	Arkhangelsk	Russia	49.9502158257146
BAQ	Barranquilla	Colombia	46.6734770781681
SCW	Syktyvkar	Russia	50.0427347087797
MOL	Molde	Norway	49.2133947011973
LAP	La Paz	Mexico	47.6220570177861
DNZ	Denizli	Turkey	50.7093498545088
EDO	Balikesir Korfez	Turkey	50.7247683014254
KCM	Kahramanmaras	Turkey	50.6850623449385
MZH	Merzifon	Turkey	50.7079675808127
NAV	Nevsehir	Turkey	50.7205682580334
OUL	Oulu	Finland	46.4056489669118
MAR	Maracaibo	Venezuela	48.3681919538649
VNS	Varanasi	India	46.2526368555996
YFC	Fredericton	Canada	45.5232191541333
ESU	Essadouira	Morocco	50.0335093056938
ILD	Lleida	Spain	49.5312560544559
CCC	Cayo Coco	Cuba	46.1796911999206
MUX	Multan	Pakistan	48.7818075176604
YXL	Sioux Lookout	Canada	20.2007182881574
IOS	Ilheus	Brazil	48.3883529533374
DNR	Dinard	France	50.0608637911606
JXA	Jixi	China	50.3468842276597
ELM	Elmira	United States	44.2872275064847
YZF	Yellowknife	Canada	37.4002288279379
DVO	Davao	Philippines	46.6819917269325
BBI	Bhubaneswar	India	48.8494229057466
AKX	Aktyubinsk	Kazakhstan	47.2785376854005
KSH	Bakhtaran	Iran	48.5296270644406
CBR	Canberra	Australia	45.3324911478511
MDC	Manado	Indonesia	48.6520974270375
TAI	Taiz	Yemen	47.8673519796364
HRE	Harare	Zimbabwe	37.9478829532232
SHP	Qinhuangdao	China	48.7444054156125
KMJ	Kumamoto	Japan	48.2928335477623
BME	Broome	Australia	45.9128293844775
HME	Hassi Messaoud	Algeria	47.476994188231
AXT	Akita	Japan	47.5727674859838
LSI	Sumburgh	United Kingdom	44.1852025879384
ZQN	Queenstown International	New Zealand	45.2333838167636
YKF	Waterloo	Canada	40.663435445503
LPB	La Paz	Bolivia	43.068873441003
CJS	Ciudad Juarez	Mexico	46.4531121776098
XIL	Xilinhot	China	49.5929141269089
SNU	Santa Clara	Cuba	46.000306645568
URA	Uralsk	Kazakhstan	43.6926828977556
IDR	Indore	India	48.1928741564574
BMA	Stockholm	Sweden	48.3054054068341
PGA	Page	United States	41.3182416715816
BCM	Bacau	Romania	49.9990744274085
CRA	Craiova	Romania	48.5248151701687
SLZ	Sao Luis	Brazil	49.3626386490188
KDH	Kandahar	Afghanistan	46.2834189749893
KOI	Kirkwall	United Kingdom	42.9486011460002
XIC	Xichang	China	46.9046611234825
JPA	Joao Pessoa	Brazil	47.5272638340104
JNZ	Jinzhou	China	49.0108817973636
NAG	Nagpur	India	47.7192378393826
CMW	Camaguey	Cuba	44.7756025873141
AQJ	Aqaba	Jordan	48.5350311927348
BTH	Batam	Indonesia	45.1668622997248
UDI	Uberlandia	Brazil	47.4133744675519
YSJ	St. John	Canada	43.9230333506655
VKT	Vorkuta	Russia	45.2875819009993
APN	Alpena	United States	42.9407081812637
ZAH	Zahedan	Iran	49.1035341975665
UKS	Sevastopol	Ukraine	49.0395405833683
BTK	Bratsk	Russia	47.0024027152903
GCC	Gillette	United States	43.2511191478965
RKS	Rock Springs	United States	43.2511191478965
PSE	Ponce	Puerto Rico	47.2452960533323
XCR	Chalons	France	49.5026837093056
RPR	Raipur	India	48.1229715699348
PLX	Semiplatinsk	Kazakhstan	48.0979784600177
BSK	Biskra	Algeria	48.1942038213988
TOL	Toledo	United States	45.0698562683585
BRL	Burlington	United States	45.3228497070666
DEC	Decatur	United States	45.3228497070666
ELH	North Eleuthera	Bahamas	45.8039682229697
OMH	Uromiyeh	Iran	49.9044208447609
URT	Surat Thani	Thailand	47.7290347599827
SBY	Salisbury	United States	45.4988725186801
COD	Cody	United States	45.6336794027797
SGU	Saint George	United States	45.6336794027797
SLW	Saltillo	Mexico	37.2080463099332
WAT	Waterford	Ireland	48.3702434829671
AEB	Baise	China	47.7704733079943
IXB	Baghdogra	India	45.7729584800202
PBH	Thimphu	Bhutan	47.0912025680571
HOD	Hodeidah	Yemen	46.8125737453068
BLA	Barcelona	Venezuela	45.9556060580124
CME	Ciudad Del Carmen	Mexico	40.9459215275027
AJI	Agri	Turkey	47.5270005924073
OXF	Oxford	United Kingdom	46.8799565428678
GSM	Gheshm	Iran	48.6787823364133
FNJ	Pyongyang	Korea	48.8429923576356
LGK	Pulau	Malaysia	47.00301517269
AOJ	Aomori	Japan	47.5214181229951
CHG	Chaoyang	China	48.2393959875379
NGS	Nagasaki	Japan	45.7147532375953
FNI	Nimes	France	49.3960273827121
LPI	Linkoeping	Sweden	48.233383662656
MSE	Manston	United Kingdom	48.2215058926933
DLU	Dali	China	45.4261461074625
TMJ	Termez	Uzbekistan	48.2709571841655
CYO	Cayo Largo del Sur	Cuba	45.8282708608393
KSN	Kostanay	Kazakhstan	46.2658420720166
TJU	Kulyab	Tajikistan	48.7282073949122
MXZ	Meixian	China	46.5319204755597
BUZ	Bushehr	Iran	49.3170644646179
CEI	Chiang Rai	Thailand	46.8372771665802
YUM	Yuma	United States	45.6939064364829
NOJ	Noyabrsk	Russia	47.8959175990326
MGF	Maringa	Brazil	46.1209012755476
KUA	Kuantan	Malaysia	46.2225963958329
KTA	Karratha	Australia	43.6349161783026
NTL	Newcastle	Australia	41.0834387953607
UME	Umea	Sweden	46.1135979685825
KSU	Kristiansund	Norway	46.4140697615207
LPQ	Luang Prabang	Laos	45.3314584235775
BHO	Bhopal	India	46.9644537257518
AGH	Ãngelholm	Sweden	45.9866404754837
HHH	Hilton Head	United States	45.4210585175962
TUP	Tupelo	United States	33.2678700573041
CSY	Cheboksary	Russia	46.8612057625822
SKX	Saransk	Russia	46.8612057625822
MEI	Meridian	United States	45.0074345643152
MSL	Muscle Shoals	United States	45.0074345643152
PIB	Hattiesburg/Laurel	United States	45.0074345643152
ABY	Albany	United States	44.9996169217427
BQK	Brunswick	United States	44.9996169217427
CSG	Columbus	United States	44.9996169217427
DHN	Dothan	United States	44.9996169217427
GTR	Columbus Mississippi	United States	44.9996169217427
VLD	Valdosta	United States	44.9996169217427
SYY	Stornoway	United Kingdom	41.5520603494056
JNU	Juneau	United States	41.3615032685797
CSO	Cochstedt	Germany	48.2553818515853
BPS	Porto Seguro	Brazil	45.5624369738843
ADF	Adiyaman	Turkey	47.1393631975115
ISE	Isparta	Turkey	47.1348584399316
TAB	Scarborough	Trinidad and Tobago	42.2952180891473
SEB	Sebha	Libya	46.2062515183696
HTI	Hamilton Island	Australia	41.9528580924147
SJP	Sao Jose Do Rio Preto	Brazil	45.346841120581
URJ	Uraj	Russia	44.266952209156
OXB	Bissau	Guinea-Bissau	45.2242867973307
YSB	Sudbury	Canada	38.5473466147341
NVT	Navegantes	Brazil	46.4064701238904
CFN	Dongloe	Ireland	45.3781377889267
JRO	Kilimanjaro	Tanzania	38.2947343486256
LUK	Cincinnati	United States	43.0921962154193
JKH	Chios	Greece	41.512643859744
OME	Nome	United States	32.3030156619299
STX	St. Croix Island	Virgin Islands	43.4236444871731
SPI	Springfield	United States	42.4459671257901
KUH	Kushiro	Japan	45.0476682760292
THE	Teresina	Brazil	45.7209550339587
YQG	Windsor	Canada	34.1790490222683
NOS	Nosy-be	Madagascar	45.126596860998
LDB	Londrina	Brazil	43.4369514753344
MKY	Mackay	Australia	42.0102604709224
HSG	Saga	Japan	46.0297345190214
KSF	Kassel	Germany	46.8582250787334
GXF	Sayun Intl	Yemen	45.3480813684243
ALO	Waterloo	United States	41.9425161342282
ART	Watertown	United States	41.9425161342282
CMX	Hancock	United States	41.9380484052526
DBQ	Dubuque IA	United States	41.9425161342282
EAU	Eau Claire	United States	41.9380484052526
MKG	Muskegon	United States	41.9380484052526
PAH	PADUCAH	United States	41.9380484052526
SUX	Sioux City	United States	41.9407960074229
IBR	Ibaraki	Japan	45.2570084626242
ADZ	San Andres Island	Colombia	42.6561429628334
UTH	Udon Thani	Thailand	45.0884895728238
HBA	Hobart	Australia	41.9603875214154
PLU	Belo Horizonte	Brazil	44.8712339680111
YWK	Wabush	Canada	39.4083498399009
PDV	Plovdiv	Bulgaria	49.0312728736136
IXR	Ranchi	India	44.6113189471912
UCT	Ukhta	Russia	43.1618090549648
ABT	El-baha	Saudi Arabia	45.08531681761
BHH	Bisha	Saudi Arabia	44.871197705442
EAM	Nejran	Saudi Arabia	44.871197705442
GIZ	Gizan	Saudi Arabia	45.0421305330146
APW	Faleolo	Samoa	42.2504801750605
LST	Launceston	Australia	41.5353015170251
LRT	Lorient	France	43.0841567394294
JDO	Juazeiro Do Norte	Brazil	44.9710148804224
LWS	Lewiston	United States	41.5248467618867
DYR	Anadyr	Russia	46.3928398369034
ESL	Elista	Russia	46.447266625515
GBB	Qabala	Azerbaijan	46.4236323560872
KVK	Apatity	Russia	46.447266625515
OSW	Orsk	Russia	46.4184808299479
PES	Petrozavodsk	Russia	46.447266625515
PEZ	Penza	Russia	46.447266625515
RGK	Gorno-Altaysk	Russia	46.4236323560872
ULY	Ulyanovsk	Russia	46.4529846804077
PDG	Padang	Indonesia	41.9021305727195
GBE	Gaberone	Botswana	41.747115644467
FBM	Lubumashi	Congo (Kinshasa)	39.7968357062647
BDH	Bandar Lengeh	Iran	45.9173692328801
VAA	Vaasa	Finland	44.8247049131808
PZU	Port Sudan	Sudan	39.8224468890181
ABI	Abilene	United States	39.830105232557
ACT	Waco	United States	39.830105232557
BPT	Beaumont	United States	39.8250655202528
GCK	Garden City	United States	39.8313174015186
GGG	Longview	United States	39.830105232557
JLN	Joplin	United States	39.8289127280618
LAW	Lawton	United States	39.8289127280618
ROW	Roswell	United States	39.8313174015186
SJT	San Angelo	United States	39.8283887238733
SPS	Wichita Falls	United States	39.8289127280618
TXK	Texarkana	United States	39.8250655202528
YGJ	Miho	Japan	45.8841926484398
ANR	Antwerp	Belgium	43.8509498502804
BTJ	Banda Aceh	Indonesia	42.4725111365017
TCP	Taba	Egypt	45.8612037079422
KIT	Kithira	Greece	35.5953076376366
YQX	Gander	Canada	41.67684761718
YDF	Deer Lake	Canada	41.9037887779179
HMI	Hami	China	45.0262722319659
BRC	San Carlos De Bariloche	Argentina	43.295415380278
TCZ	Tengchong	China	42.8981902329232
MMB	Memanbetsu	Japan	43.2909224958284
EUN	El AaiÃºn	Western Sahara	43.9446505002913
VIL	Dakhla	Western Sahara	40.0992676367673
SXR	Srinagar	India	41.0602502703967
RGS	Burgos	Spain	46.6017267783049
CFS	Coff's Harbour	Australia	39.6683248197371
IAG	Niagara Falls	United States	45.1364595132836
JUZ	Quzhou	China	44.7192633839515
LBL	Liberal	United States	35.9017700499434
KLR	Kalkmar	Sweden	45.2617132048159
CDR	Chadron	United States	38.9636085463705
TNN	Tainan	Taiwan	45.5354818498541
NLK	Norfolk Island	Norfolk Island	41.1322666886611
KGT	Kangding	China	45.0859653811844
CNY	Moab	United States	36.383317863451
BFF	Scottsbluff	United States	37.1744639622038
DDC	Dodge City	United States	36.4786578729167
LBF	North Platte	United States	23.57627199785
MCK	McCook	United States	33.8924596725532
YYB	North Bay	Canada	39.9475245076702
PUB	Pueblo	United States	37.1690916613197
CYS	Cheyenne	United States	31.7526266205189
HYS	Hays	United States	31.7526266205189
JIK	Ikaria	Greece	42.7578185143479
HZH	Liping	China	42.9054765115093
ALS	Alamosa	United States	42.6031625830356
CEZ	Cortez	United States	42.6031625830356
EAR	Kearney	United States	42.5929053542699
FMN	Farmington	United States	42.6031625830356
GUC	Gunnison	United States	42.5733131191273
HDN	Hayden	United States	42.5543482627854
LAR	Laramie	United States	42.5929053542699
RIW	Riverton WY	United States	42.5977064301219
SHR	Sheridan	United States	42.5929053542699
TEX	Telluride	United States	42.6031625830356
VEL	Vernal	United States	42.6031625830356
SSJ	Sandnessjoen	Norway	42.2359922172629
BZO	Bolzano	Italy	45.3588073191305
VLN	Valencia	Venezuela	42.4601501708053
YQY	Sydney	Canada	41.7889602952789
IXC	Chandigarh	India	45.0195665143181
FKS	Fukushima	Japan	43.0870583377176
MJF	Mosjoen	Norway	42.7609604422454
SFT	Skelleftea	Sweden	45.2483427015045
SCK	Stockton	United States	41.6673729004085
FRO	Floro	Norway	33.0227514995094
MCY	Maroochydore	Australia	41.4895733777891
REX	Reynosa	Mexico	43.996120937075
HOV	Orsta-Volda	Norway	43.5071226068223
POL	Pemba	Mozambique	37.9923495724281
SOG	Sogndal	Norway	42.3423959337219
DEB	Debrecen	Hungary	45.8096446452218
UIP	Quimper	France	40.7539097214051
AAN	Al Ain	United Arab Emirates	41.404135719587
YAM	Sault Sainte Marie	Canada	36.1498550204802
YXJ	Fort Saint John	Canada	39.3839812040066
NDB	Nouadhibou	Mauritania	42.8085296517056
YTS	Timmins	Canada	36.3679747047678
IXJ	Jammu	India	38.7793269688292
HOB	Hobbs	United States	37.2438175970284
VCT	Victoria	United States	37.2612726540964
MQN	Mo i Rana	Norway	42.4900330501502
YXS	Prince George	Canada	36.209964367405
KSD	Karlstad	Sweden	45.466862326519
ISA	Mount Isa	Australia	36.7423129790048
BDJ	Banjarmasin	Indonesia	42.5279847800873
AVN	Avignon	France	44.0836296422438
UPN	Uruapan	Mexico	42.3118185552624
IXU	Aurangabad	India	43.2093485623663
APL	Nampula	Mozambique	41.1236555758407
UKB	Kobe	Japan	42.8694296181856
SBW	Sibu	Malaysia	41.2475007911138
EBU	St-Etienne	France	45.1677086280355
SFJ	Sondrestrom	Greenland	42.7283111946515
RJL	LogroÃ±o-Agoncillo	Spain	43.5665038696769
BNN	Bronnoysund	Norway	43.5538349383174
FDE	Forde	Norway	43.6887895515414
LMM	Los Mochis	Mexico	39.7935028246976
AMQ	Ambon	Indonesia	41.362488245826
YQQ	Comox	Canada	39.1472636981122
PRC	Prescott	United States	36.8198659735536
HGR	Hagerstown	United States	33.4161032256669
YZV	Sept-iles	Canada	36.2719501727828
AJF	Al-Jawf	Saudi Arabia	43.1236992024923
AQI	Hafr Al-batin	Saudi Arabia	43.1164432317068
DWD	Dawadmi	Saudi Arabia	43.1164432317068
HOF	Al-ahsa	Saudi Arabia	42.9207004181055
RAE	Arar	Saudi Arabia	42.0306415156809
SHW	Sharurah	Saudi Arabia	43.1236992024923
URY	Guriat	Saudi Arabia	42.8230131449154
OVS	Sovetskiy	Russia	39.3190925283506
AXM	Armenia	Colombia	43.0907438606144
BDQ	Baroda	India	43.4048146427394
JDH	Jodhpur	India	43.8276262412606
JLR	Jabalpur	India	43.6728532846778
STV	Surat	India	44.0769682248886
UDR	Udaipur	India	44.2764521445915
LXS	Limnos	Greece	41.6871979994916
OBO	Obihiro	Japan	43.082573361388
DIL	Dili	East Timor	42.1590559377455
LTO	Loreto	Mexico	42.2447419204636
KRL	Korla	China	43.7345293833156
ZBR	Chah Bahar	Iran	40.8381110248481
KTN	Ketchikan	United States	38.0216802518473
ALF	Alta	Norway	42.6060345785302
DOM	Dominica	Dominica	38.6871869708092
MQL	Mildura	Australia	37.3369519736924
NLA	Ndola	Zambia	39.2172085591262
TUK	Turbat	Pakistan	40.9596196405526
ACH	Altenrhein	Switzerland	41.5695938767134
IGM	Kingman	United States	37.9848572839957
JKL	Kalymnos	Greece	41.9287741562655
KCZ	Kochi	Japan	40.5706087281566
DCM	Castres	France	40.5761313370868
SKU	Skiros	Greece	40.3756051181702
BJM	Bujumbura	Burundi	35.5862464877599
TBU	Tongatapu	Tonga	39.3014047879617
BTU	Bintulu	Malaysia	39.7743690408503
UAK	Narssarssuaq	Greenland	42.0636870569673
BNX	Banja Luka	Bosnia and Herzegovina	43.4220296142518
UBP	Ubon Ratchathani	Thailand	43.0656085164439
CLD	Carlsbad	United States	41.7568347045223
IYK	Inyokern	United States	41.7568347045223
MCE	Merced	United States	41.7630336619982
MMH	Mammoth Lakes	United States	41.7202384601226
VIS	Visalia	United States	41.7630336619982
KKN	Kirkenes	Norway	42.7335245311247
YGK	Kingston	Canada	40.9769213437415
YZR	Sarnia	Canada	40.9769213437415
ANX	Andoya	Norway	43.1370414830137
YNY	Sokcho / Gangneung	South Korea	42.9809266269564
IQN	Qingyang	China	40.0941778357312
LMT	Klamath Falls	United States	40.5585520304114
OTH	North Bend	United States	38.3660476397279
TOE	Tozeur	Tunisia	41.4058290712951
PHE	Port Hedland	Australia	39.8113624862665
PVH	Porto Velho	Brazil	40.3177845399038
PFB	Passo Fundo	Brazil	41.2943912908532
BGA	Bucaramanga	Colombia	39.6060374742971
CUC	Cucuta	Colombia	40.1797812627664
TWB	Toowoomba	Australia	38.6405521323388
LLF	Yongzhou	China	42.9841806280876
YHM	Hamilton	Canada	37.8960715482762
KIH	Kish Island	Iran	41.882652139494
CAY	Cayenne	French Guiana	42.4304537003749
CYB	Cayman Barac	Cayman Islands	40.795118564905
LLW	Lilongwe	Malawi	37.3710721630883
AOE	Eskissehir	Turkey	42.4089053937644
PEI	Pereira	Colombia	40.7345870708072
GLT	Gladstone	Australia	37.5188413473607
PGD	Punta Gorda	United States	44.6374939772041
KHG	Kashi	China	37.6224588900933
FLO	Florence	United States	41.6777001543552
LYH	Lynchburg	United States	41.7028040859715
PGV	Greenville	United States	41.6783502943276
TMS	Sao Tome	Sao Tome and Principe	42.4119534228354
MDZ	Mendoza	Argentina	42.3903593052521
KBR	Kota Bahru	Malaysia	41.2135393559157
AVV	Avalon	Australia	37.9538260285086
HVB	Hervey Bay	Australia	37.6618318814297
LDH	Lord Howe Island	Australia	37.931826436556
PQQ	Port Macquarie	Australia	37.855326871413
TMW	Tamworth	Australia	37.7300174811882
BNK	Ballina Byron Bay	Australia	38.7217903387391
DUD	Dunedin	New Zealand	37.3930543951005
PNZ	Petrolina	Brazil	37.6682412878711
DJJ	Jayapura	Indonesia	41.5548872405819
LBU	Labuan	Malaysia	40.7017171607852
ATY	Watertown	United States	32.0105399552009
HON	Huron	United States	28.6726892301031
PPE	Punta Penasco	Mexico	39.3068203376761
ANE	Angers/MarcÃ©	France	38.6696242459652
BRD	Brainerd	United States	33.3989544066293
DVL	Devils Lake	United States	33.3818238237383
IMT	Iron Mountain	United States	33.3989544066293
INL	International Falls	United States	33.3989544066293
JMS	Jamestown	United States	33.3818238237383
RHI	Rhinelander	United States	33.3989544066293
TWU	Tawau	Malaysia	40.7010795551621
MIM	Merimbula	Australia	37.511362607603
KRP	Karup	Denmark	42.175885988408
RNN	Ronne	Denmark	42.2139340946602
SGD	Soenderborg	Denmark	42.2139340946602
VDC	VitÃ³ria Da Conquista	Brazil	42.1975370501182
TVF	Thief River Falls	United States	17.3286098955188
PAT	Patina	India	42.1996379681957
SDK	Sandakan	Malaysia	39.6328555137629
ZVK	Savannakhet	Laos	39.9395277776589
PGX	Perigueux	France	42.1672592125597
CIU	Sault Ste Marie	United States	35.9982732539594
ESC	Escanaba	United States	35.9982732539594
PLN	Pellston	United States	35.9982732539594
PKN	Pangkalan Bun	Indonesia	38.965181681419
BLZ	Blantyre	Malawi	39.9846312528265
ABR	Aberdeen	United States	36.8480641447212
BJI	Bemidji	United States	36.8227995355998
FOD	Fort Dodge	United States	36.8806446371902
HIB	Hibbing	United States	36.8480641447212
IWD	Ironwood	United States	36.8806446371902
MCW	Mason City	United States	36.8806446371902
CPQ	Campinas	Brazil	41.7766022658515
SUV	Nausori	Fiji	35.8167121916251
TCB	Treasure Cay	Bahamas	41.2043144213424
LYR	Svalbard	Norway	42.0800040477389
LKL	Lakselv	Norway	42.2303347520775
HOR	Horta	Portugal	41.938485300747
VXE	Sao Vicente Island	Cape Verde	41.7992415043148
YKA	Kamloops	Canada	35.9241721108582
CKB	Clarksburg	United States	33.0413188311936
FSP	St.-pierre	Saint Pierre and Miquelon	34.2538857064457
HAH	Moroni	Comoros	38.6697598348778
ABX	Albury	Australia	37.1222863740763
WGA	Wagga Wagga	Australia	38.0097695077358
AOO	Altoona	United States	33.0319252834885
JST	Johnstown	United States	33.0319252834885
ACV	Arcata CA	United States	37.6779898118078
WIC	Wick	United Kingdom	34.4574484534163
MGW	Morgantown	United States	33.028057541733
RAS	Rasht	Iran	40.5920588396567
CEN	Ciudad Obregon	Mexico	39.4514493017974
MXL	Mexicali	Mexico	39.9506536215665
YRT	Rankin Inlet	Canada	39.8041139639895
NEV	Charlestown	Saint Kitts and Nevis	36.6933625655478
CGY	Ladag	Philippines	39.9148348591001
IPN	Ipatinga	Brazil	41.8126357900215
SON	Santo	Vanuatu	31.150149863866
PMV	Porlamar	Venezuela	39.2605443400503
BKW	Beckley	United States	35.8096938447494
LNS	Lancaster	United States	35.8225153777814
SHD	Weyers Cave	United States	35.8096938447494
APF	Naples	United States	39.114059780026
YFB	Iqaluit	Canada	28.8621475625106
HYA	Barnstable	United States	32.539392916449
ARU	Aracatuba	Brazil	40.4800436123226
RDN	Redang	Malaysia	41.4543046389055
TOD	Tioman	Malaysia	41.4543046389055
ZAM	Zamboanga	Philippines	39.5738884214484
YXC	Cranbrook	Canada	35.9261843777108
YCD	Nanaimo	Canada	36.5863456834566
YCG	Castlegar	Canada	36.9450777713853
ZSA	Cockburn Town	Bahamas	40.4404802079141
GHB	Governor's Harbor	Bahamas	38.7021800431075
SDN	Sandane	Norway	39.1131831154198
PIX	Pico	Portugal	41.7789538172281
AGF	Agen	France	37.4216438391328
IQT	Iquitos	Peru	36.1438814486607
LWN	Gyumri	Armenia	42.2225329297833
YBC	Baie Comeau	Canada	32.531720654489
BEW	Beira	Mozambique	37.7909153107217
YVP	Quujjuaq	Canada	35.860397208089
ROB	Monrovia	Liberia	32.4649293614062
BDU	Bardufoss	Norway	41.5022157369048
RRS	Roros	Norway	41.5489787872987
SRP	Stord	Norway	41.5475683138793
VDB	Fagernes	Norway	41.5693526019935
YGR	Iles De La Madeleine	Canada	35.1713546309975
AUR	Aurillac	France	41.4272517872923
LAI	Lannion	France	41.4272517872923
LPY	Le Puy	France	41.4439175804796
OTZ	Kotzebue	United States	31.6797923471593
VHM	Vilhelmina	Sweden	36.6683048866068
PPS	Puerto Princesa	Philippines	39.1632957375102
KKC	Khon Kaen	Thailand	39.9375589749265
LPT	Lampang	Thailand	39.9646375791018
TDX	Trat	Thailand	39.9646375791018
THS	Sukhothai	Thailand	39.9646375791018
HVN	New Haven	United States	37.3449773566516
IPT	Williamsport	United States	37.3449773566516
IPH	Ipoh	Malaysia	40.7188104445591
IGR	Iguazu Falls	Argentina	41.4901576320797
SDL	Sundsvall	Sweden	39.0066053838863
XAP	Chapeco	Brazil	30.0144178390058
YUY	Rouyn	Canada	35.753959972596
AYQ	Uluru	Australia	37.0395017887354
PLW	Palu	Indonesia	39.32590931766
RAB	Tokua	Papua New Guinea	34.9262512508786
RNB	Ronneby	Sweden	37.363854785226
HAD	Halmstad	Sweden	35.8342758195421
ANF	Antofagasta	Chile	40.0551870854753
BHQ	Broken Hill	Australia	34.7425846283046
LLA	Lulea	Sweden	39.2471061584044
LYC	Lycksele	Sweden	33.0174023801006
AOR	Alor Setar	Malaysia	39.2931156851895
TGG	Kuala Terengganu	Malaysia	39.2931156851895
WUZ	Wuzhou	China	39.7736743439264
YYR	Goose Bay	Canada	25.9904368417397
GEV	Gallivare	Sweden	39.189999252378
KRN	Kiruna	Sweden	39.1668866474454
OER	Ornskoldsvik	Sweden	39.1931085777805
EVG	Sveg	Sweden	39.2175707789751
OSD	Ãstersund	Sweden	39.1673858981259
ROS	Rosario	Argentina	39.085792541824
YZY	Mackenzie British Columbia	Canada	37.6491917398072
LCX	Longyan	China	40.0487766147795
LEB	Lebanon	United States	35.5642568036239
PVC	Provincetown	United States	35.5642568036239
YBG	Bagotville	Canada	34.9211062167008
BMV	Buonmethuot	Vietnam	38.7441434519597
VII	Vinh	Vietnam	37.3701093639097
SIT	Sitka	United States	36.6208940291186
HBX	Hubli	India	39.5178217805919
OSI	Osijek	Croatia	39.6246151240829
YGW	Kuujjuarapik	Canada	35.0949986660752
DZA	Dzaoudzi	Mayotte	32.5457862760574
TET	Tete	Mozambique	36.4978146758409
UET	Quetta	Pakistan	39.2344515183633
MUB	Maun	Botswana	36.0689143431515
GOQ	Golmud	China	38.9508185158762
CLQ	Colima	Mexico	34.7661654392741
TPQ	Tepic	Mexico	35.1474565288309
LRS	Leros	Greece	35.9107178588068
LAQ	Al Bayda'	Libya	40.4350549797172
GOH	Godthaab	Greenland	38.3515601974869
KGI	Kalgoorlie	Australia	35.6797688887306
BPX	Bangda	China	39.8622581366325
LZY	Nyingchi	China	39.8622581366325
PZI	Panzhihua	China	39.8622581366325
RKZ	Shigatse	China	39.8622581366325
MQP	Mpumalanga	South Africa	32.5825566591129
CEC	Crescent City	United States	34.0664283118826
ELS	East London	South Africa	35.8380806506912
PLZ	Port Elizabeth	South Africa	34.2253889650656
ARW	Arad	Romania	42.6427560367367
YVO	Val D'or	Canada	34.108661924725
SBH	Gustavia	France	31.0268431774558
DLI	Dalat	Vietnam	37.4744880482948
PXU	Pleiku	Vietnam	38.2634657220318
DPL	Dipolog	Philippines	37.6460172517614
GES	General Santos City	Philippines	37.9246475804856
TAC	Tacloban	Philippines	37.8553388555959
ABD	Abadan	Iran	38.3577978368502
YTM	Mont-Tremblant	Canada	34.9395155821463
VDE	Hierro	Spain	35.8584494303873
LKE	Seattle	United States	34.4984564669106
CXJ	Caxias Do Sul	Brazil	37.0661067054098
BFI	Seattle	United States	34.4831657862099
LVI	Livingstone	Zambia	36.5191296031058
JTY	Astypalaia	Greece	35.8916558219148
AXA	The Valley	Anguilla	32.53959032722
KWG	Krivoy Rog	Ukraine	38.1612930077599
OZH	Zaporozhye	Ukraine	38.3413265634048
VSG	Lugansk	Ukraine	38.3401594564678
CIC	Chico	United States	35.7654367018358
MOD	Modesto	United States	35.7654367018358
RDD	Redding	United States	35.7654367018358
OWB	Owensboro	United States	30.6778026305245
BCD	Bacolod	Philippines	37.7159638887779
TRK	Taraken	Indonesia	37.0558657536156
USU	Busuanga	Philippines	36.9771900629866
KEH	Kenmore	United States	34.2694733270229
EPL	Epinal	France	38.9412993831367
MCM	Monaco	Monaco	38.9635657801603
PUW	Pullman	United States	35.2308382126577
IOA	Ioannina	Greece	37.3487117228506
JNX	Cyclades Islands	Greece	37.3549197903567
JSY	Syros Island	Greece	37.3549197903567
KSO	Kastoria	Greece	37.3715554797259
MLO	Milos	Greece	37.3549197903567
PAS	Paros	Greece	37.3549197903567
SKZ	Sukkur	Pakistan	35.7432325632699
YGL	La Grande Riviere	Canada	32.8928892321468
PAC	Panama	Panama	21.808223466454
BFN	Bloemfontein	South Africa	27.362620072271
GRJ	George	South Africa	35.3713452675856
CRV	Crotone	Italy	39.8211773478313
IXM	Madurai	India	37.3323539470219
WVB	Walvis Bay	Namibia	34.2248888698367
KZO	Kzyl-Orda	Kazakhstan	36.3436090057723
PAZ	Poza Rico	Mexico	37.5967936619216
YMT	Chibougamau	Canada	33.2244563587029
DED	Dehra Dun	India	39.2932762452367
PQI	Presque Isle	United States	33.4524200098872
AUG	Augusta	United States	33.4849760441268
BHB	Bar Harbor	United States	33.4478234941174
RKD	Rockland	United States	33.4849760441268
RUT	Rutland	United States	33.4849760441268
SLK	Saranac Lake	United States	33.4849760441268
MKL	Jackson	United States	37.6983475482139
MMY	Miyako	Japan	35.2857090040222
BIM	Alice Town	Bahamas	39.1931065229805
SOQ	Sorong	Indonesia	32.3907906434174
IXL	Leh	India	39.178347499379
KKJ	Kitakyushu	Japan	37.8150372805446
ALW	Walla Walla	United States	35.7257523591719
EAT	Wenatchee	United States	35.7257523591719
YKM	Yakima	United States	35.7257523591719
EIS	Tortola	British Virgin Islands	33.1356104925081
YXX	Abbotsford	Canada	33.9312384644271
PMR	Palmerston North	New Zealand	32.7406607522455
BXU	Butuan	Philippines	37.0010284196128
PAG	Pagadian	Philippines	37.0276127126323
DGT	Dumaguete	Philippines	36.9371921245591
LGP	Legazpi	Philippines	36.9761318613454
MBT	Masbate	Philippines	36.779680962175
MPH	Caticlan	Philippines	35.7320113615659
OZC	Ozamis	Philippines	37.124972425368
SUG	Sangley Point	Philippines	37.1444410171622
SHB	Nakashibetsu	Japan	37.0807901629473
WKJ	Wakkanai	Japan	37.6091199387929
PQC	Phu Quoc	Vietnam	37.3202720641945
ZBF	Bathurst	Canada	33.0724542201801
AZR	Adrar	Algeria	37.3184274629896
EJH	Wejh	Saudi Arabia	37.6635075833925
EOH	Medellin	Colombia	35.0144080509536
HNA	Hanamaki	Japan	35.1932678796543
OGX	Ouargla	Algeria	37.3367090753905
MJZ	Mirnyj	Russia	37.7932051570094
USK	Usinsk	Russia	34.1141503896478
MLG	Malang	Indonesia	36.5361784677771
PKZ	Pakse	Laos	36.2510771043877
PGU	Khalije Fars	Iran	36.0865070295011
MEA	MacaÃ©	Brazil	33.0147658174392
FLG	Flagstaff	United States	36.4464057667146
SOW	Show Low	United States	36.4793691928812
SVC	Silver City	United States	36.4793691928812
HRO	Harrison	United States	37.0324826936173
RCH	Rio Hacha	Colombia	36.8052654966342
UIB	Quibdo	Colombia	35.5215910335154
INH	Inhambane	Mozambique	34.2296922961331
VNX	Vilankulu	Mozambique	34.6548911142737
EYK	Beloyarsky	Russia	36.0675231528521
HDS	Hoedspruit	South Africa	32.886369642433
KIM	Kimberley	South Africa	33.2867822127457
UTN	Upington	South Africa	31.716779932148
BSD	Baoshan	China	37.9124623501661
LNJ	Lincang	China	37.9000716498665
SYM	Simao	China	37.8727561874723
WNH	Wenshan	China	37.9184729144723
ZAT	Zhaotong	China	37.8945672170524
MYA	Moruya	Australia	32.0738537752542
DBO	Dubbo	Australia	34.0329138532894
KTT	Kittila	Finland	37.6414299411091
GHA	Ghardaia	Algeria	36.4981583767766
DHM	Kangra	India	38.336079938873
GOP	Gorakhpur	India	38.3284122541144
LUH	Ludhiaha	India	38.3563892541849
IXD	Allahabad	India	38.3360470538153
ASW	Aswan	Egypt	35.1614764407936
AGT	Ciudad del Este	Paraguay	37.5763227102352
BHS	Bathurst	Australia	30.2949811524024
GFF	Griffith	Australia	30.2949811524024
NRA	Narrandera	Australia	30.2949811524024
PKE	Parkes	Australia	30.2949811524024
HLZ	Hamilton	New Zealand	29.8024790909742
NSN	Nelson	New Zealand	32.7619215809888
TTE	Ternate	Indonesia	36.461432145795
POR	Pori	Finland	37.6032337470312
JOE	Joensuu	Finland	37.6047253595915
KAJ	Kajaani	Finland	37.5750256992659
KAO	Kuusamo	Finland	37.6047253595915
KEM	Kemi	Finland	37.5750256992659
KOK	Kruunupyy	Finland	37.5835759190387
KUO	Kuopio	Finland	37.6010372730296
MHQ	Mariehamn	Finland	37.5750256992659
NRK	Norrkoeping	Sweden	37.5835759190387
RVN	Rovaniemi	Finland	37.5240733482147
SVL	Savonlinna	Finland	37.5750256992659
TAY	Tartu	Estonia	37.5835759190387
PKY	Palangkaraya	Indonesia	36.2840003344655
TRO	Taree	Australia	27.984596594916
JUV	Upernavik	Greenland	29.5990219812118
YNG	Youngstown	United States	35.5386432565223
CPE	Campeche	Mexico	36.4655889660006
CTM	Chetumal	Mexico	36.4990146362672
CVM	Ciudad Victoria	Mexico	36.5369529076283
JAL	Jalapa	Mexico	36.5404088869398
LZC	Lazard Cardenas	Mexico	36.5404088869398
MAM	Matamoros	Mexico	36.5202695664104
MTT	Minatitlan	Mexico	36.5392010881226
NLD	Nuevo Laredo	Mexico	36.5514728520855
TAP	Tapachula	Mexico	36.5283478209801
PXM	Puerto Escondido	Mexico	36.466199907985
MUH	Mersa-matruh	Egypt	37.3403411002794
GWD	Gwadar	Pakistan	35.9520541243573
MAB	Maraba	Brazil	36.4152324814855
BBK	Kasane	Botswana	35.0729594933667
FJR	Fujeirah	United Arab Emirates	36.2752215019527
TBB	Tuy Hoa	Vietnam	36.2790240883681
UIH	Phucat	Vietnam	36.0199933028088
VCL	Chu Lai	Vietnam	36.2790240883681
VDH	Dong Hoi	Vietnam	35.6208437112665
OHE	Mohe County	China	36.0209378346992
SYQ	San Jose	Costa Rica	29.2132367950182
TMR	Tamanrasset	Algeria	36.3253401841174
ARM	Armidale	Australia	33.7988540618318
CAZ	Cobar	Australia	33.8138239155227
LSY	Lismore	Australia	33.8057290144456
MHU	Mount Hotham	Australia	33.794539654588
MRZ	Moree	Australia	33.8086515697608
NAA	Narrabri	Australia	33.8138239155227
OAG	Orange	Australia	33.7971057078174
OOM	Cooma	Australia	33.8138239155227
DGE	Mudgee	Australia	33.8138159013413
YQU	Grande Prairie	Canada	30.4216767462407
PUU	Puerto Asis	Colombia	34.3209761819248
SMR	Santa Marta	Colombia	35.4333309981509
CBH	BÃ©char	Algeria	35.7653732834395
TIN	Tindouf	Algeria	35.6847927660209
JTC	Bauru	Brazil	35.0504429209951
KNH	Kinmen	Taiwan	35.9192218412439
MZG	Makung	Taiwan	35.9192218412439
YXT	Terrace	Canada	33.4138963308715
YYD	Smithers	Canada	33.4981380427596
CFB	Cabo Frio	Brazil	32.3488692620546
BTM	Butte	United States	34.0197854635182
CDC	Cedar City	United States	34.0197854635182
EKO	Elko	United States	34.043938874887
PIH	Pocatello	United States	34.0313462498495
TWF	Twin Falls	United States	34.043938874887
WYS	West Yellowstone	United States	34.043938874887
THQ	Tianshui	China	36.9380602468703
PSO	Pasto	Colombia	34.7342852546113
FRW	Francistown	Botswana	34.1229258033506
ASJ	Amami	Japan	35.1911656308562
GAJ	Yamagata	Japan	35.2604065130106
IWJ	Iwami	Japan	35.7779381332792
MSJ	Misawa	Japan	35.7914255989272
LSP	Paraguana	Venezuela	36.2245345057162
TTA	Tan Tan	Morocco	36.7564995852756
AZD	Yazd	Iran	37.4221727834426
ROT	Rotorua	New Zealand	27.801223140005
BHE	Woodbourne	New Zealand	32.2405078364845
NPE	NAPIER	New Zealand	31.99706471444
NPL	New Plymouth	New Zealand	32.0555444123727
TRG	Tauranga	New Zealand	31.5892142209924
YBL	Campbell River	Canada	33.2220707197396
YZT	Port Hardy	Canada	31.3419678176134
VFA	Victoria Falls	Zimbabwe	33.8896155357749
OZZ	Ouarzazate	Morocco	36.6730808919822
JKG	Joenkoeping	Sweden	39.0036548320881
JOI	Joinville	Brazil	33.997402006468
PPB	President Prudente	Brazil	34.7863623164895
IQQ	Iquique	Chile	36.6537122808984
ETH	Elat	Israel	35.5346886909779
ROK	Rockhampton	Australia	32.3254784500826
YDQ	Dawson Creek	Canada	32.5604499562999
BEB	Benbecula	United Kingdom	35.4170494981856
QBC	Bella Coola	Canada	31.2984424673963
YAA	Anahim Lake	Canada	31.2984424673963
YQZ	Quesnel	Canada	31.2448660030499
YWL	Williams Lake	Canada	32.2550574202128
KDI	Kendari	Indonesia	36.439840658669
CVJ	Cuernavaca	Mexico	36.8218854245029
IXZ	Port Blair	India	35.6410693106243
SRY	Dasht-e-naz	Iran	34.5443489345265
STM	Santarem	Brazil	28.863805957268
VVC	Villavicencio	Colombia	34.5918798434331
PBD	Porbandar	India	36.9807416635753
SOB	SÃ¡rmellÃ©k	Hungary	37.5718614404622
CAC	Cascavel	Brazil	31.1221430773272
YHU	Montreal	Canada	25.0905207543367
KER	Kerman	Iran	33.424065701497
PNK	Pontianak	Indonesia	35.4258644448608
BHJ	Bhuj	India	36.8720146753001
BHU	Bhaunagar	India	36.8854745205658
RAJ	Rajkot	India	36.8565017369819
JGA	Jamnagar	India	36.9234053720803
NDC	Nanded	India	36.9478502739664
SLU	Castries	Saint Lucia	30.0190151373224
MGQ	Mogadishu	Somalia	32.7228460448925
PGK	Pangkal Pinang	Indonesia	35.2800854837487
BUQ	Bulawayo	Zimbabwe	33.3619618739747
MSU	Maseru	Lesotho	33.3859442179511
MTS	Manzini	Swaziland	33.3859442179511
PHW	Phalaborwa	South Africa	33.3905038733178
PTG	Polokwane	South Africa	33.388195087977
PZB	Pietermaritzburg	South Africa	33.3753758546696
RCB	Richard's Bay	South Africa	33.367549793041
UTT	Umtata	South Africa	33.373374229563
TTT	Fengnin	Taiwan	36.394208758404
YPR	Prince Pupert	Canada	32.3694340528786
YPW	Powell River	Canada	32.392073970872
YYF	Penticton	Canada	32.3783542647694
YZP	Sandspit	Canada	32.3783542647694
YZZ	Trail	Canada	32.3993199289296
ZMT	Masset	Canada	32.392073970872
MWZ	Mwanza	Tanzania	30.5102578888571
MBL	Manistee	United States	38.3377819206867
TDD	Trinidad	Bolivia	29.1126733358893
KOE	Kupang	Indonesia	32.2912340638569
GBT	Gorgan	Iran	31.9695915034058
LET	Leticia	Colombia	34.1273108528302
LNY	Lanai	United States	33.404398185323
ELD	El Dorado	United States	35.8774584473849
HOT	Hot Springs	United States	35.8774584473849
LAE	Nadzab	Papua New Guinea	28.7793463444093
BRR	Barra	United Kingdom	35.5927515619682
CAL	Campbeltown	United Kingdom	35.5927515619682
ILY	Islay	United Kingdom	35.5814747247288
[truncated: 1,316 more rows]
